# Supplementary material for: The impact of straw and its post-pyrolysis incorporation on functional microbes and mineralization of organic carbon in yellow paddy soil
Source: PLoS One. 2025 Jan 17;20(1):e0314984. doi: 10.1371/journal.pone.0314984 (PMC11741584; doi:10.1371/journal.pone.0314984)
Supplement: S1 Table — (XLS) [file pone.0314984.s001.xls]

## Sheet: Sheet1
No.	Mineralization days	Mineralization days	Mineralization days	Mineralization days	Mineralization days	Mineralization days	Mineralization days	Mineralization days		Mineralization（1）	Mineralization（3）	Mineralization（6）	Mineralization（9）	Mineralization（12）	Mineralization（18）	Mineralization（24）	Mineralization（30）	Cumulative mineralization		Mineralization rate（1）	Mineralization rate（3）	Mineralization rate（6）	Mineralization rate（9）	Mineralization rate（12）	Mineralization rate（18）	Mineralization rate（24）	Mineralization rate（30）
	1	3	6	9	12	18	24	30
CK1	7.75	5.1	5.3	5.5	5.2	4.6	4.52	4.35		80.6667	267.667	440	597.667	777.333	1001	1230.53	1472.53	5867.4		80.6667	89.2222	146.667	199.222	194.333	166.833	205.089	245.422
CK2	7.55	4.95	5.35	5.55	5.2	4.55	4.57	4.53		95.3333	293.333	462	616	795.667	1023	1248.87	1477.67	6011.87		95.3333	97.7778	154	205.333	198.917	170.5	208.144	246.278
CK3	7.65	4.9	5.5	5.6	5.1	4.5	4.58	4.54		88	289.667	447.333	597.667	784.667	1015.67	1240.8	1468.87	5932.67		88	96.5556	149.111	199.222	196.167	169.278	206.8	244.811
NPK1	6.95	3.2	4.85	5.25	4.8	4.5	4.4	4.32		139.333	465.667	671	847	1056	1287	1525.33	1769.53	7760.87		139.333	155.222	223.667	282.333	264	214.5	254.222	294.922
NPK2	6.9	3.3	4.9	5.35	4.75	4.75	4.65	4.46		143	462	663.667	832.333	1045	1257.67	1477.67	1711.6	7592.93		143	154	221.222	277.444	261.25	209.611	246.278	285.267
NPK3	7	3.1	4.8	5.3	4.65	4.65	4.55	4.58		135.667	469.333	678.333	850.667	1070.67	1290.67	1518	1743.13	7756.47		135.667	156.444	226.111	283.556	267.667	215.111	253	290.522
NPKS1	6.5	2.65	4.15	4.75	4	3	2.95	3.15		172.333	539	795.667	1008.33	1276	1617	1961.67	2291.67	9661.67		172.333	179.667	265.222	336.111	319	269.5	326.944	381.944
NPKS2	6.1	2.2	4.4	4.9	4.15	2.3	2.4	2.4		201.667	601.333	839.667	1041.33	1298	1690.33	2075.33	2460.33	10208		201.667	200.444	279.889	347.111	324.5	281.722	345.889	410.056
NPKS3	6.3	2.35	4.2	4.8	4.2	2.95	3.05	3.15		187	575.667	828.667	1037.67	1290.67	1635.33	1972.67	2302.67	9830.33		187	191.889	276.222	345.889	322.667	272.556	328.778	383.778
NPKB1	7.9	4.52	4.8	5.2	5	3.8	3.95	3.9		69.6667	299.2	508.2	687.867	882.2	1164.53	1435.87	1710.87	6758.4		69.6667	99.7333	169.4	229.289	220.55	194.089	239.311	285.144
NPKB2	7.85	4.6	4.8	5.15	5	3.8	3.75	3.8		73.3333	297	506	689.333	883.667	1166	1452	1734.33	6801.67		73.3333	99	168.667	229.778	220.917	194.333	242	289.056
NPKB3	7.9	4.55	4.85	5.15	5.2	3.85	3.85	3.7		69.6667	297	502.333	685.667	865.333	1144	1422.67	1712.33	6699		69.6667	99	167.444	228.556	216.333	190.667	237.111	285.389
