# Supplementary material for: The impact of straw and its post-pyrolysis incorporation on functional microbes and mineralization of organic carbon in yellow paddy soil
Source: PLoS One. 2025 Jan 17;20(1):e0314984. doi: 10.1371/journal.pone.0314984 (PMC11741584; doi:10.1371/journal.pone.0314984)
Supplement: S2 Table — (XLS) [file pone.0314984.s002.xls]

## Sheet: Summary of carbon fixed genes
#KO	S21	CK3	B11	S23	B02	CK1	S22	B13	B12	B01	B03	CK2	Total
K00024	1706	1544	1930	1358	2074	1616	1450	1638	1828	1256	1804	1578	19782
K00029	2422	2690	3140	2056	3160	2642	2364	2552	2736	2338	2844	2428	31372
K00031	2488	2584	2810	1998	3156	2510	2464	2698	2426	2218	2786	2420	30558
K00134	2292	2100	2652	1892	2486	2052	2030	2296	2320	1940	2366	2118	26544
K00150	28	98	58	40	60	112	84	40	82	74	60	70	806
K00169	1548	1522	1602	1274	1610	1380	1332	1356	1612	1286	1674	1340	17536
K00170	1254	996	1292	844	1372	968	1016	978	1060	888	1136	1054	12858
K00171	250	284	496	236	364	264	194	302	270	262	350	306	3578
K00172	532	540	546	410	718	566	476	504	554	486	602	492	6426
K00174	4616	4744	5310	4030	5394	4618	4034	4610	4942	3906	5142	4160	55506
K00175	2832	3078	3408	2568	3448	2892	2664	3004	3438	2628	3400	2728	36088
K00176	188	126	180	140	222	214	144	214	170	160	134	190	2082
K00177	534	608	648	516	590	394	420	596	576	466	608	486	6442
K00194	316	390	436	318	314	360	262	268	310	240	308	306	3828
K00197	510	594	624	514	526	534	408	548	576	416	518	386	6154
K00198	992	978	1216	802	1124	1066	868	948	1102	822	1024	906	11848
K00239	4028	3798	4460	2970	4822	3750	3622	4006	4018	3264	4306	3646	46690
K00240	1602	1690	1824	1246	2154	1702	1484	1556	1852	1282	1802	1666	19860
K00241	864	714	898	654	978	844	704	838	874	636	936	646	9586
K00242	216	186	196	150	214	244	208	190	232	136	184	142	2298
K00244	446	320	460	326	536	464	362	390	364	388	464	372	4892
K00245	184	172	176	124	184	210	168	128	170	126	162	170	1974
K00246	46	26	44	30	104	70	36	22	14	38	32	32	494
K00247	68	20	44	32	36	28	58	26	34	54	52	28	480
K00297	1376	1074	1494	944	1456	1372	1128	1220	1202	966	1450	1080	14762
K00615	5150	5478	6130	4446	6368	5724	5204	5314	5466	4564	5836	5216	64896
K00625	764	654	808	554	848	784	608	568	638	572	652	702	8152
K00626	6250	5942	6886	4760	6756	5934	5660	5848	6340	5156	5906	6314	71752
K00814	58	50	34	36	28	44	18	70	66	36	46	24	510
K00855	184	246	244	160	352	272	278	210	194	208	246	144	2738
K00925	1996	1650	2032	1416	2128	1438	1420	1516	1822	1442	2064	1648	20572
K00927	1426	1648	1876	1298	1896	1678	1386	1668	1696	1348	1816	1498	19234
K01006	5026	5010	5378	3998	6006	4830	4628	5048	4978	4218	5472	4374	58966
K01007	3980	3856	4708	3372	4960	4164	3642	3526	3962	3178	4320	3752	47420
K01086	118	122	144	138	148	160	76	98	126	86	190	118	1524
K01491	1360	1350	1610	1060	1480	1232	1212	1320	1510	1128	1400	1284	15946
K01500	260	224	224	178	288	116	166	220	250	154	196	132	2408
K01595	1202	1152	1338	938	1618	1248	1036	1244	1348	930	1400	1270	14724
K01601	458	494	454	330	500	312	322	334	458	356	498	304	4820
K01602	76	86	92	52	118	76	56	78	72	72	80	94	952
K01610	1842	1818	2342	1442	1996	1862	1586	1746	2026	1508	2022	1834	22024
K01623	740	724	802	478	680	622	654	566	586	588	742	606	7788
K01624	816	1152	1174	834	1264	970	1048	968	982	896	1216	1024	12344
K01676	1434	1330	1526	1116	1420	1378	1194	1452	1454	1186	1356	1302	16148
K01677	256	286	294	260	268	244	232	274	332	252	290	210	3198
K01678	128	222	172	120	220	152	146	144	140	130	150	146	1870
K01679	1878	1952	2044	1526	2180	1804	1760	1612	2014	1424	2066	1560	21820
K01681	4820	4686	5404	3930	5372	4678	4152	4886	4828	3894	5068	4542	56260
K01682	446	460	458	352	504	380	352	464	420	386	578	422	5222
K01807	384	504	432	346	492	446	454	352	456	370	394	470	5100
K01808	748	828	946	584	1008	674	734	852	722	624	806	806	9332
K01847	1148	650	860	612	1114	1096	938	678	810	670	764	1036	10376
K01848	3948	4518	4946	3190	4924	4154	3638	4448	4850	3492	4434	4056	50598
K01849	468	568	580	460	566	374	420	568	546	362	508	398	5818
K01902	1780	1560	1814	1244	1968	1806	1676	1714	1808	1514	1834	1682	20400
K01903	2314	2080	2286	1884	2664	2268	2016	2084	2352	1940	2430	2146	26464
K01938	1336	1218	1318	1022	1646	1264	1142	1278	1280	1100	1404	1190	15198
K01958	596	750	948	674	832	714	632	756	824	618	916	620	8880
K01959	172	198	272	208	194	188	184	218	168	114	278	134	2328
K01960	388	342	442	404	482	392	394	334	304	378	446	280	4586
K01961	2992	3408	4404	2606	3908	2834	2980	3658	3450	2856	3466	2878	39440
K01962	1222	1236	1368	1110	1544	1246	1194	1426	1288	1248	1520	1246	15648
K01963	1180	1312	1230	980	1464	1354	964	1224	1292	972	1314	974	14260
K02160	582	524	602	326	592	432	392	596	474	414	624	416	5974
K02446	450	394	488	304	392	400	350	326	364	332	398	494	4692
K03737	4908	4840	5696	3848	5878	4900	4184	5102	5378	4082	5622	4716	59154
K03841	346	458	598	330	426	326	402	426	468	344	438	400	4962
K05299	572	758	812	572	892	624	612	624	770	532	858	674	8300
K05606	764	656	834	596	844	652	632	632	720	424	738	626	8118
K08691	296	254	280	182	300	286	314	216	270	204	286	288	3176
K09709	162	160	140	110	130	112	148	166	184	126	172	134	1744
K11532	314	330	420	272	412	420	244	290	294	260	404	396	4056
K13788	198	268	304	216	288	348	228	274	262	202	236	306	3130
K14138	630	800	794	704	822	730	770	704	752	600	732	690	8728
K14272	26	36	10	16	20	16	2	22	22	18	20	10	218
K14449	218	224	182	164	246	250	216	156	198	222	190	222	2488
K14465	20	38	38	44	18	38	20	34	34	18	40	8	350
K14469	0	0	0	0	0	0	0	0	4	0	0	0	4
K14470	60	38	38	32	26	42	30	34	26	32	44	52	454
K14471	6	12	0	10	4	10	12	6	6	4	12	28	110
K14472	0	0	0	0	0	0	8	0	10	4	0	8	30
K14534	670	646	798	606	756	662	722	568	754	592	672	574	8020
K15016	158	208	312	108	216	206	158	184	168	122	218	180	2238
K15019	86	100	136	86	104	70	120	82	154	90	116	80	1224
K15020	36	28	40	14	50	18	20	18	22	30	22	14	312
K15022	1430	1494	1650	1230	1582	1346	1326	1474	1440	1258	1612	1456	17298
K15023	304	294	348	198	332	282	362	306	344	318	318	220	3626
K15024	0	0	8	0	0	0	0	0	0	22	4	2	36
K15039	4	4	16	24	4	14	2	22	0	8	12	12	122
K15052	32	58	72	44	56	46	42	40	24	32	56	18	520
K15230	34	20	28	46	68	34	48	42	42	28	42	22	454
K15231	24	32	12	16	8	10	34	6	18	16	4	16	196
K15232	48	32	56	30	36	76	40	26	36	40	38	20	478
K15234	16	24	40	12	14	24	26	20	30	20	24	18	268
K18209	194	178	132	182	280	222	192	160	184	152	174	188	2238
K18210	54	20	48	32	24	54	32	8	28	34	56	20	410
K18556	18	4	8	10	22	16	26	4	12	16	28	8	172
K18559	0	8	8	12	2	2	0	0	6	0	2	8	48
K22015	10	4	16	6	10	12	4	4	0	0	16	2	84
K25123	0	0	0	6	0	0	0	2	8	0	4	0	20
K25124	2	16	12	0	0	0	2	6	2	0	10	2	52

## Sheet: Table of the number of carbon d
#KO	S21	CK3	B11	S23	B02	CK1	S22	B13	B12	B01	B03	CK2	Total
K01176	710	870	1020	658	1156	694	652	1234	848	660	962	646	10110
K01179	1382	1360	1362	978	1638	1248	944	1488	1356	1116	1514	1184	15570
K01181	550	566	696	402	766	504	494	548	606	482	706	582	6902
K01183	306	470	490	334	502	412	422	442	518	316	542	380	5134
K01187	1562	1538	1920	1322	1828	1634	1296	1720	1790	1290	1820	1472	19192
K01188	2	0	0	0	4	0	0	10	0	0	0	0	16
K01192	478	318	370	286	458	430	284	414	498	276	448	354	4614
K01198	806	918	878	584	1144	736	674	912	1008	630	914	720	9924
K01200	150	194	208	130	248	152	182	186	194	142	288	164	2238
K01214	3844	3666	4108	3076	4246	3582	3458	3484	3660	2908	3588	3362	42982
K05343	2280	2466	2752	2076	2778	2552	2216	2198	2528	1988	2458	2574	28866
K05349	4070	4320	4608	3416	4718	3790	3496	4508	4410	3282	4420	3840	48878
K05350	1092	1040	1468	878	1192	1216	1008	1184	1162	804	1160	1182	13386
K06113	236	208	222	166	302	182	206	222	192	146	256	224	2562
K07405	94	136	146	94	240	142	120	142	116	96	198	96	1620
K12316	12	4	8	0	4	6	6	6	8	4	12	4	74
K12317	0	0	10	2	4	20	10	4	10	2	6	2	70
K15531	116	58	194	86	152	102	84	144	140	100	80	114	1370
K15924	16	0	4	8	8	0	4	0	4	10	6	0	60
K20542	10	24	20	32	40	68	8	10	24	26	28	36	326
K22268	48	52	62	60	112	48	62	76	76	50	80	62	788

## Sheet: Abundance of carbon degrading s
Abundance of carbon degrading species	CK1	CK2	CK3	B01	B02	B03	B11	B12	B13	S21	S23	S22
;p__Candidatus_Bathyarchaeota	0	6	10	6	14	8	0	8	4	0	0	0
;p__Candidatus_Bathyarchaeota	0	0	2	0	4	10	12	2	6	4	6	12
;p__Candidatus_Bathyarchaeota	16	12	12	18	0	4	6	4	10	24	2	6
p__Crenarchaeota;	0	6	0	0	8	4	4	2	0	8	0	2
p__Euryarchaeota	14	2	2	2	6	0	8	2	2	6	8	0
p__Euryarchaeota	6	0	12	10	8	16	8	6	0	14	6	0
p__Euryarchaeota	12	4	2	0	0	2	0	8	2	2	0	6
p__Euryarchaeota	0	0	0	0	0	10	0	2	0	0	0	0
p__Euryarchaeota	0	4	10	6	8	4	2	10	0	12	0	14
p__Euryarchaeota	4	8	0	4	0	26	0	4	0	4	14	12
p__Euryarchaeota	2	0	12	0	0	8	4	0	2	8	0	4
p__Euryarchaeota	0	0	0	0	0	0	8	2	0	0	6	6
p__Euryarchaeota	2	4	6	0	14	12	8	6	0	0	4	0
p__Euryarchaeota	8	4	4	4	10	4	0	0	4	0	0	16
p__Euryarchaeota	0	0	0	6	14	0	2	4	4	0	8	0
;p__Thaumarchaeota	8	6	2	2	2	2	4	6	4	0	6	2
;p__Thaumarchaeota	0	6	6	6	2	14	4	4	4	8	0	0
p__unclassified_d__Archaea;	0	0	0	0	0	0	0	0	6	0	0	0
p__unclassified_d__Archaea;	0	6	2	0	8	0	0	8	0	10	0	4
p__Acidobacteria;	0	2	0	0	0	0	0	0	0	0	0	12
p__Acidobacteria;	0	0	0	0	8	0	0	0	0	0	0	2
p__Acidobacteria;	0	0	0	4	2	0	0	0	0	0	0	4
p__Acidobacteria;	2	0	2	8	2	0	2	0	0	0	0	0
p__Acidobacteria;	16	2	26	2	4	2	2	4	0	2	0	2
p__Acidobacteria;	0	6	16	10	32	2	20	30	2	2	6	16
p__Acidobacteria;	0	0	6	0	0	0	4	0	0	4	2	0
p__Acidobacteria;	0	0	2	0	0	0	0	0	2	0	2	0
p__Acidobacteria;	0	0	0	0	0	0	4	0	6	0	0	0
p__Acidobacteria;	6	0	0	0	0	0	0	2	0	0	0	0
p__Acidobacteria;	0	0	0	0	0	18	0	0	0	0	0	0
p__Acidobacteria;	8	6	0	2	0	0	0	0	0	4	2	4
p__Acidobacteria;	4	0	4	6	2	0	4	4	4	0	0	0
p__Acidobacteria;	2	0	0	0	0	0	4	0	0	2	0	0
p__Acidobacteria;	6	0	10	4	2	26	0	10	0	6	8	6
p__Acidobacteria;	0	6	10	0	10	8	4	6	2	2	2	2
p__Acidobacteria;	0	0	0	0	0	0	0	0	0	0	6	0
p__Acidobacteria;	30	14	34	32	40	46	80	26	34	34	30	10
p__Acidobacteria;	12	16	12	4	36	12	34	24	12	20	26	8
p__Acidobacteria;	0	0	8	0	2	0	0	0	0	0	0	0
p__Acidobacteria;	2	8	24	10	18	16	2	4	8	8	6	6
p__Acidobacteria;	50	20	30	68	46	28	60	44	32	22	4	14
p__Acidobacteria;	0	2	10	0	0	0	4	0	0	4	2	10
p__Acidobacteria;	4	8	12	8	16	14	10	8	14	18	16	16
p__Acidobacteria;	0	12	6	4	2	20	12	10	2	6	4	0
p__Acidobacteria;	0	0	0	0	0	6	0	2	0	0	4	4
p__Acidobacteria;	14	24	10	4	26	4	10	12	14	2	20	12
p__Acidobacteria;	404	314	410	276	430	408	484	364	440	468	316	332
p__Acidobacteria;	32	64	22	46	58	54	40	48	34	60	20	36
p__Acidobacteria;	70	102	176	84	198	170	202	184	188	94	102	112
p__Acidobacteria;	128	132	208	144	172	134	214	204	162	96	114	162
p__Acidobacteria;	0	8	10	0	0	6	6	0	16	8	2	0
p__Acidobacteria;	6	14	12	22	26	16	14	4	22	6	2	4
p__Acidobacteria;	2	4	6	0	0	0	2	0	12	0	8	2
p__Acidobacteria;	2	0	0	2	0	8	0	0	0	0	0	0
p__Acidobacteria;	46	30	56	22	40	34	42	62	52	46	32	36
p__Acidobacteria;	0	0	0	0	0	0	4	0	0	0	0	8
p__Acidobacteria;	14	26	12	24	74	18	36	26	32	18	30	34
p__Acidobacteria;	24	20	24	38	46	24	36	38	46	26	24	36
p__Acidobacteria;	6	12	24	18	12	16	24	8	2	16	20	14
p__Acidobacteria;	112	118	146	84	138	98	146	136	120	134	124	106
p__Acidobacteria;	3358	3264	3392	2858	3980	3542	4004	3810	3514	3420	2690	2834
p__Acidobacteria;	20	14	16	8	20	14	12	0	12	0	4	4
p__Acidobacteria;	0	0	0	0	0	0	2	4	0	0	0	2
p__Acidobacteria;	8	6	10	2	14	2	6	6	6	4	8	6
p__Acidobacteria;	0	0	0	0	2	4	0	0	0	0	0	14
p__Acidobacteria;	0	4	0	0	0	0	0	0	0	0	0	0
p__Acidobacteria;	0	2	0	4	0	6	6	8	2	20	2	2
p__Acidobacteria;	6	10	10	22	6	2	14	10	18	18	10	2
p__Acidobacteria;	10	8	10	4	10	2	0	8	0	4	8	0
p__Acidobacteria;	6	4	4	4	4	0	0	0	2	10	10	6
p__Acidobacteria;	0	0	0	0	2	4	0	0	0	0	0	0
p__Acidobacteria;	12	6	0	6	2	0	0	2	2	0	0	20
p__Acidobacteria;	48	54	66	54	100	92	94	76	48	48	92	84
p__Acidobacteria;	0	0	0	0	0	0	4	6	16	0	0	0
p__Acidobacteria;	0	0	0	8	0	0	0	6	4	8	0	6
p__Actinobacteria	0	0	0	0	12	0	0	0	0	0	0	0
p__Actinobacteria	4	8	2	6	0	0	4	0	0	14	6	0
p__Actinobacteria	0	0	0	0	0	0	0	0	0	0	0	2
p__Actinobacteria	6	6	2	0	0	0	0	2	2	2	0	4
p__Actinobacteria	4	4	2	8	12	0	0	12	2	8	0	8
p__Actinobacteria	26	34	14	36	36	40	30	28	30	40	18	24
p__Actinobacteria	48	28	34	28	38	20	34	34	10	18	26	20
p__Actinobacteria	0	0	0	2	0	0	0	0	8	0	0	0
p__Actinobacteria	2	4	2	2	0	0	0	0	0	0	4	0
p__Actinobacteria	0	0	0	0	0	0	0	0	0	0	8	0
p__Actinobacteria	0	0	0	0	2	0	0	0	0	6	0	0
p__Actinobacteria	0	0	8	0	0	2	0	0	0	2	0	0
p__Actinobacteria	8	16	6	12	0	2	2	0	0	2	2	0
p__Actinobacteria	0	0	0	2	0	0	0	0	0	0	0	0
p__Actinobacteria	6	12	0	0	26	8	0	6	0	0	4	0
p__Actinobacteria	2	20	4	2	2	0	0	4	4	4	0	4
p__Actinobacteria	0	0	0	0	6	0	0	0	0	4	0	8
p__Actinobacteria	54	16	34	16	10	6	32	28	4	56	20	30
p__Actinobacteria	2	14	0	0	6	2	0	0	0	6	0	8
p__Actinobacteria	16	8	0	8	0	0	0	0	2	4	6	4
p__Actinobacteria	24	0	2	0	0	0	0	0	0	0	0	0
p__Actinobacteria	6	0	0	2	0	0	0	4	0	0	0	0
p__Actinobacteria	2	0	8	0	10	0	0	6	8	0	4	4
p__Actinobacteria	4	0	0	0	0	8	4	0	0	0	0	2
p__Actinobacteria	18	8	2	4	22	4	0	14	4	0	12	4
p__Actinobacteria	2	10	2	12	0	8	4	12	4	14	14	12
p__Actinobacteria	22	10	12	4	18	6	10	30	6	16	0	2
p__Actinobacteria	0	0	0	0	0	2	0	0	0	4	0	0
p__Actinobacteria	6	0	4	0	0	0	6	0	0	0	0	0
p__Actinobacteria	0	0	4	0	10	4	0	2	0	0	2	4
p__Actinobacteria	4	6	12	0	18	14	14	8	6	4	4	14
p__Actinobacteria	0	0	0	0	0	0	0	2	2	0	0	2
p__Actinobacteria	0	0	0	0	0	0	0	0	0	0	0	2
p__Actinobacteria	12	24	16	4	18	10	8	4	4	26	10	0
p__Actinobacteria	0	8	0	2	0	4	0	0	0	0	0	4
p__Actinobacteria	2	0	4	2	16	2	8	6	0	0	0	0
p__Actinobacteria	2	6	0	4	0	0	0	0	6	0	0	0
p__Actinobacteria	6	20	6	2	2	0	10	4	18	22	0	4
p__Actinobacteria	0	2	2	0	0	2	0	0	4	0	0	4
p__Actinobacteria	14	16	48	12	10	26	26	6	6	16	10	8
p__Actinobacteria	20	10	6	8	12	12	10	2	10	14	16	38
p__Actinobacteria	22	4	2	10	12	6	6	6	16	10	16	12
p__Actinobacteria	0	0	0	0	0	4	16	0	0	0	0	0
p__Actinobacteria	8	4	2	0	0	0	2	14	0	0	0	0
p__Actinobacteria	4	4	8	0	0	4	10	0	0	4	0	0
p__Actinobacteria	0	0	6	0	0	0	2	2	0	0	6	0
p__Actinobacteria	6	2	0	0	12	2	16	4	2	0	4	0
p__Actinobacteria	0	2	0	0	0	6	0	0	0	10	0	4
p__Actinobacteria	0	0	0	0	0	0	4	0	0	0	0	0
p__Actinobacteria	2	0	0	2	0	2	0	0	0	0	4	0
p__Actinobacteria	4	4	0	10	0	0	6	8	8	6	0	0
p__Actinobacteria	0	0	0	2	0	0	0	2	6	0	0	0
p__Actinobacteria	2	6	0	0	2	0	8	8	0	4	2	0
p__Actinobacteria	12	0	0	0	0	2	0	0	0	0	2	0
p__Actinobacteria	0	0	2	0	0	0	0	0	0	0	0	0
p__Actinobacteria	6	8	0	8	0	6	4	4	12	0	0	14
p__Actinobacteria	8	4	6	2	8	14	26	8	0	4	0	0
p__Actinobacteria	6	12	8	0	2	0	6	8	0	0	0	4
p__Actinobacteria	0	0	0	0	4	0	0	0	0	0	0	0
p__Actinobacteria	0	4	0	2	0	6	0	0	0	0	12	2
p__Actinobacteria	6	12	8	4	0	8	8	0	0	4	14	10
p__Actinobacteria	4	0	8	6	2	2	2	30	0	12	10	2
p__Actinobacteria	2	0	0	4	2	4	4	0	8	0	2	6
p__Actinobacteria	0	6	2	14	0	0	6	22	6	4	2	4
p__Actinobacteria	2	14	18	0	2	8	2	2	26	8	0	24
p__Actinobacteria	0	0	6	0	0	0	0	2	0	0	0	0
p__Actinobacteria	20	4	0	0	2	4	0	0	10	0	0	2
p__Actinobacteria	14	0	0	0	12	2	2	4	8	6	0	0
p__Actinobacteria	4	4	2	2	0	0	0	0	8	6	0	0
p__Actinobacteria	0	0	0	4	2	2	0	0	2	10	2	2
p__Actinobacteria	0	0	4	0	0	2	2	8	6	0	0	2
p__Actinobacteria	8	0	0	0	0	0	0	0	2	2	0	0
p__Actinobacteria	0	4	0	0	0	0	2	0	0	0	0	0
p__Actinobacteria	0	0	0	0	2	0	2	4	4	4	0	0
p__Actinobacteria	4	0	0	2	0	0	0	4	4	4	2	2
p__Actinobacteria	2	10	4	0	4	0	10	2	2	16	8	0
p__Actinobacteria	0	0	2	4	4	0	0	0	0	6	0	0
p__Actinobacteria	0	0	0	0	2	0	0	0	0	0	0	2
p__Actinobacteria	6	2	4	2	2	0	0	0	0	0	2	0
p__Actinobacteria	8	6	4	0	4	12	6	18	2	2	0	8
p__Actinobacteria	0	2	0	0	4	0	0	0	6	12	0	0
p__Actinobacteria	4	6	0	2	0	4	8	2	10	18	10	12
p__Actinobacteria	10	8	6	0	0	6	0	0	4	10	0	12
p__Actinobacteria	0	0	0	0	2	0	0	0	0	0	0	0
p__Actinobacteria	0	0	0	0	0	2	0	4	2	0	0	0
p__Actinobacteria	0	0	0	0	0	0	0	0	0	0	4	0
p__Actinobacteria	2	2	0	4	0	4	6	8	0	8	0	0
p__Actinobacteria	0	0	10	2	4	4	6	4	2	4	0	0
p__Actinobacteria	0	0	0	0	0	0	0	0	2	0	8	0
p__Actinobacteria	0	0	12	0	0	0	0	0	0	0	0	2
p__Actinobacteria	0	0	0	0	2	0	0	0	0	0	0	0
p__Actinobacteria	0	12	6	0	6	0	12	14	0	0	0	14
p__Actinobacteria	0	16	6	0	0	10	2	2	8	0	6	0
p__Actinobacteria	18	8	0	0	18	2	6	4	8	6	2	18
p__Actinobacteria	0	0	0	2	4	0	0	2	0	0	0	0
p__Actinobacteria	12	22	8	12	22	12	12	2	22	12	32	4
p__Actinobacteria	0	2	0	0	0	0	0	0	0	0	4	0
p__Actinobacteria	0	6	4	10	0	0	0	0	0	0	0	0
p__Actinobacteria	0	10	0	0	2	0	0	6	0	2	0	0
p__Actinobacteria	6	2	8	2	6	0	20	4	12	4	2	6
p__Actinobacteria	0	0	0	0	0	0	0	14	0	0	0	2
p__Actinobacteria	0	4	0	0	0	0	2	0	0	2	0	0
p__Actinobacteria	4	8	0	0	0	4	0	0	0	2	0	2
p__Actinobacteria	14	10	2	6	6	8	2	0	6	0	10	8
p__Actinobacteria	0	2	0	0	0	0	2	0	0	4	0	2
p__Actinobacteria	0	0	0	0	0	0	0	12	0	0	0	0
p__Actinobacteria	2	0	10	2	0	0	0	0	6	0	2	0
p__Actinobacteria	4	16	0	4	2	2	0	0	0	0	4	10
p__Actinobacteria	0	4	2	0	4	0	2	0	0	0	14	16
p__Actinobacteria	2	2	0	0	0	2	8	0	0	0	2	0
p__Actinobacteria	0	0	0	0	0	0	0	0	0	4	0	0
p__Actinobacteria	4	4	0	0	0	0	0	0	0	2	4	2
p__Actinobacteria	0	0	0	0	0	0	0	0	0	4	0	2
p__Actinobacteria	0	0	0	0	0	0	0	2	0	0	4	0
p__Actinobacteria	10	10	12	4	6	2	6	6	6	6	4	4
p__Actinobacteria	0	0	2	4	0	0	2	0	8	12	2	2
p__Actinobacteria	0	0	0	0	0	2	0	0	0	6	0	0
p__Actinobacteria	20	16	8	2	6	20	6	14	0	8	8	14
p__Actinobacteria	8	4	2	0	2	2	0	0	10	2	0	2
p__Actinobacteria	6	14	0	4	10	12	6	6	2	20	0	0
p__Actinobacteria	4	2	0	0	0	0	0	14	4	2	2	0
p__Actinobacteria	0	0	0	0	4	0	0	4	4	0	0	0
p__Actinobacteria	36	10	26	6	0	14	26	10	2	6	10	8
p__Actinobacteria	0	2	0	4	6	2	6	14	0	4	2	10
p__Actinobacteria	14	6	8	0	0	0	2	24	4	6	2	2
p__Actinobacteria	4	2	0	4	0	0	16	2	4	12	2	0
p__Actinobacteria	6	2	0	0	2	0	0	10	0	0	0	4
p__Actinobacteria	2	0	0	0	0	0	2	8	0	0	4	0
p__Actinobacteria	0	0	0	0	0	0	0	0	0	0	0	2
p__Actinobacteria	0	8	0	0	4	0	4	6	0	8	0	2
p__Actinobacteria	0	4	10	0	0	6	8	6	2	4	0	8
p__Actinobacteria	4	0	0	0	0	0	2	0	0	0	0	0
p__Actinobacteria	0	0	0	0	0	2	0	0	0	0	6	0
p__Actinobacteria	0	0	0	10	0	0	0	0	0	0	2	0
p__Actinobacteria	0	0	8	4	0	14	0	4	0	2	0	0
p__Actinobacteria	0	10	0	0	8	0	0	0	0	0	0	0
p__Actinobacteria	4	20	4	0	0	16	2	20	2	2	0	2
p__Actinobacteria	12	12	6	0	0	0	8	14	4	6	4	0
p__Actinobacteria	2	0	0	0	0	0	0	0	0	0	0	0
p__Actinobacteria	0	0	0	0	4	0	2	6	0	0	0	0
p__Actinobacteria	10	12	2	0	2	10	4	14	6	8	2	12
p__Actinobacteria	2	0	0	0	0	0	0	0	0	0	8	6
p__Actinobacteria	0	8	0	0	2	12	4	10	0	16	0	2
p__Actinobacteria	6	6	0	0	2	0	0	0	0	0	0	0
p__Actinobacteria	0	4	0	0	0	4	0	0	0	0	0	0
p__Actinobacteria	2	0	0	0	0	6	0	0	2	4	0	0
p__Actinobacteria	80	38	72	14	4	8	42	70	40	8	34	32
p__Actinobacteria	6	2	0	0	0	2	0	0	0	0	0	0
p__Actinobacteria	10	8	14	0	2	2	0	20	14	0	4	6
p__Actinobacteria	4	2	0	6	6	2	0	4	0	0	0	6
p__Actinobacteria	0	6	0	0	0	0	0	0	0	0	0	0
p__Actinobacteria	10	18	20	22	0	4	6	0	6	18	2	16
p__Actinobacteria	0	2	0	0	0	0	4	0	0	0	0	0
p__Actinobacteria	0	0	0	0	0	0	0	0	0	2	0	0
p__Actinobacteria	0	2	18	0	2	2	0	14	26	10	0	0
p__Actinobacteria	0	4	2	0	0	0	0	0	6	12	0	0
p__Actinobacteria	0	2	0	0	0	0	0	0	0	0	0	8
p__Actinobacteria	2	0	0	0	0	0	6	10	0	8	0	18
p__Actinobacteria	0	0	0	0	0	0	0	0	0	4	0	0
p__Actinobacteria	0	2	0	4	0	4	0	6	2	4	8	0
p__Actinobacteria	0	0	0	0	2	0	2	0	0	0	0	0
p__Actinobacteria	6	2	0	0	6	0	12	0	0	0	0	0
p__Actinobacteria	0	0	6	0	0	2	0	10	2	2	0	2
p__Actinobacteria	6	2	4	10	2	2	8	0	0	4	10	2
p__Actinobacteria	8	0	0	0	14	4	0	6	2	0	0	2
p__Actinobacteria	0	4	2	0	0	6	0	2	0	2	0	0
p__Actinobacteria	4	4	0	2	12	0	2	8	0	2	8	4
p__Actinobacteria	0	4	6	0	0	0	2	0	0	2	2	2
p__Actinobacteria	4	0	2	2	10	4	8	4	0	4	8	6
p__Actinobacteria	0	2	4	0	0	4	4	0	0	0	0	0
p__Actinobacteria	4	0	2	0	0	8	2	0	0	6	2	0
p__Actinobacteria	0	8	30	2	0	0	6	2	0	0	0	2
p__Actinobacteria	0	4	2	8	14	0	0	0	0	0	0	0
p__Actinobacteria	4	26	0	2	2	10	6	0	0	22	8	10
p__Actinobacteria	26	20	30	10	4	14	16	32	20	12	10	22
p__Actinobacteria	0	0	4	0	0	4	0	0	0	6	0	0
p__Actinobacteria	4	0	0	0	0	0	0	0	0	0	0	0
p__Actinobacteria	2	2	0	0	0	0	2	0	0	0	0	0
p__Actinobacteria	8	10	0	2	2	0	0	2	2	0	0	0
p__Actinobacteria	0	0	0	0	0	2	0	0	0	0	0	0
p__Actinobacteria	4	4	6	0	0	0	2	8	0	0	4	0
p__Actinobacteria	8	4	4	0	2	0	2	0	0	0	2	0
p__Actinobacteria	0	0	0	4	0	0	0	0	0	0	0	0
p__Actinobacteria	0	6	2	2	2	4	18	2	0	2	12	8
p__Actinobacteria	6	2	2	0	0	0	2	6	12	0	0	4
p__Actinobacteria	0	8	0	0	0	2	0	0	0	0	0	0
p__Actinobacteria	14	10	20	0	2	6	14	8	4	2	0	8
p__Actinobacteria	0	0	6	6	0	4	0	0	2	0	0	0
p__Actinobacteria	0	0	0	0	6	2	0	0	0	0	2	0
p__Actinobacteria	0	0	0	6	0	0	2	0	0	0	0	0
p__Actinobacteria	0	0	2	0	0	0	0	0	0	0	0	8
p__Actinobacteria	2	0	0	0	14	2	4	4	0	2	8	0
p__Actinobacteria	0	0	0	0	4	6	2	14	2	2	6	0
p__Actinobacteria	2	2	0	0	0	0	0	2	0	0	0	0
p__Actinobacteria	0	2	2	0	0	10	0	6	6	0	0	4
p__Actinobacteria	0	4	0	4	0	0	0	0	0	0	0	0
p__Actinobacteria	6	8	0	0	0	0	4	2	2	0	0	0
p__Actinobacteria	0	0	0	0	0	0	0	6	6	0	0	4
p__Actinobacteria	0	4	0	4	0	0	0	0	8	2	10	2
p__Actinobacteria	4	0	0	0	0	0	0	0	0	0	4	0
p__Actinobacteria	0	0	0	0	0	0	0	0	0	0	0	2
p__Actinobacteria	4	2	0	0	4	0	6	4	0	0	0	0
p__Actinobacteria	10	36	8	16	4	8	6	32	8	6	4	12
p__Actinobacteria	4	8	0	0	8	0	0	0	0	4	0	2
p__Actinobacteria	0	8	8	6	0	4	0	0	6	0	6	8
p__Actinobacteria	0	0	0	0	0	4	0	0	0	0	0	4
p__Actinobacteria	0	0	0	0	0	0	0	0	6	0	0	0
p__Actinobacteria	0	4	0	0	0	4	0	0	0	0	0	0
p__Actinobacteria	0	0	0	0	0	6	0	0	0	0	0	0
p__Actinobacteria	2	4	0	0	4	2	0	2	0	2	2	0
p__Actinobacteria	4	0	0	0	0	6	0	0	0	0	4	0
p__Actinobacteria	0	0	0	0	0	0	0	0	2	0	4	2
p__Actinobacteria	0	2	0	0	0	0	0	0	0	0	0	0
p__Actinobacteria	2	4	0	0	2	4	0	2	2	0	0	0
p__Actinobacteria	0	2	2	0	4	0	0	0	0	0	0	4
p__Actinobacteria	26	6	16	6	14	14	20	16	4	2	26	4
p__Actinobacteria	0	6	0	0	0	0	0	0	4	0	0	0
p__Actinobacteria	0	2	2	0	6	20	2	2	0	0	4	2
p__Actinobacteria	0	0	0	0	0	0	0	0	2	0	0	0
p__Actinobacteria	2	4	0	2	0	0	0	0	0	0	0	10
p__Actinobacteria	0	2	0	0	0	2	0	0	4	2	2	12
p__Actinobacteria	0	0	0	0	0	0	0	0	0	4	0	4
p__Actinobacteria	2	0	24	2	2	20	20	20	10	0	12	0
p__Actinobacteria	10	0	0	0	2	0	0	0	0	0	0	0
p__Actinobacteria	0	0	0	0	0	0	0	0	0	8	0	0
p__Actinobacteria	0	0	14	0	0	0	0	0	0	0	0	0
p__Actinobacteria	82	128	44	58	50	56	56	58	24	142	48	92
p__Actinobacteria	0	0	0	0	0	2	0	0	0	0	0	4
p__Actinobacteria	2	8	0	0	0	0	4	12	0	4	0	2
p__Actinobacteria	2	0	0	0	0	0	0	4	12	2	0	0
p__Actinobacteria	0	0	0	0	0	0	0	2	0	2	0	6
p__Actinobacteria	0	0	0	0	0	2	0	0	0	0	0	2
p__Actinobacteria	0	4	6	0	2	0	0	0	0	0	0	0
p__Actinobacteria	4	14	2	2	8	8	2	0	2	6	2	0
p__Actinobacteria	0	0	0	0	16	0	0	2	4	0	2	6
p__Actinobacteria	0	0	0	0	0	2	0	0	0	0	0	4
p__Actinobacteria	10	10	14	8	0	0	8	6	0	12	10	6
p__Actinobacteria	38	42	46	18	24	48	6	6	16	42	22	8
p__Actinobacteria	14	26	28	16	2	6	10	2	2	10	10	18
p__Actinobacteria	356	326	268	244	526	328	364	348	226	444	332	466
p__Actinobacteria	2	10	0	2	0	0	2	0	0	2	0	8
p__Actinobacteria	0	4	4	6	4	0	0	0	6	0	2	4
p__Actinobacteria	10	0	0	0	4	0	0	0	0	8	0	0
p__Actinobacteria	0	0	0	0	0	0	0	0	0	0	0	2
p__Actinobacteria	12	40	6	0	10	22	2	14	12	36	10	6
p__Actinobacteria	8	2	0	0	4	0	0	0	2	0	2	6
p__Actinobacteria	0	0	0	0	0	0	4	0	0	2	0	0
p__Actinobacteria	6	0	0	6	0	4	2	0	0	0	2	0
p__Actinobacteria	0	0	0	0	6	0	0	0	0	0	0	0
p__Actinobacteria	0	6	0	6	0	0	0	0	0	0	0	0
p__Actinobacteria	0	2	0	0	0	0	0	0	0	0	0	0
p__Actinobacteria	6	6	0	0	0	0	2	8	0	0	8	4
p__Actinobacteria	0	2	4	8	10	2	6	0	2	6	0	0
p__Actinobacteria	0	0	4	0	4	0	0	0	2	12	14	2
p__Actinobacteria	6	0	0	0	0	0	2	0	2	6	4	0
p__Actinobacteria	62	92	42	52	38	30	62	52	34	54	34	56
p__Actinobacteria	28	46	34	34	22	20	24	38	8	28	18	40
p__Actinobacteria	106	80	84	14	66	82	62	86	50	76	36	60
p__Actinobacteria	0	0	0	0	0	4	2	12	4	0	0	0
p__Actinobacteria	0	10	0	0	6	2	8	10	6	0	6	0
p__Armatimonadetes;	6	0	0	0	4	0	0	12	0	0	0	8
p__Armatimonadetes;	26	18	22	10	14	24	8	6	10	28	26	6
p__Atribacterota;	12	12	14	10	8	2	2	12	28	16	0	8
p__Bacteroidota;	0	0	0	0	0	2	0	0	0	8	0	2
p__Bacteroidota;	2	8	0	0	0	0	0	0	0	0	0	0
p__Bacteroidota;	8	0	0	0	0	2	0	0	0	0	0	0
p__Bacteroidota;	44	24	40	38	62	96	42	54	60	54	20	44
p__Bacteroidota;	0	0	0	0	6	0	0	0	0	0	0	0
p__Bacteroidota;	2	0	4	2	2	4	0	0	0	0	0	2
p__Bacteroidota;	0	0	0	0	6	2	4	10	8	0	0	2
p__Bacteroidota;	20	4	14	0	4	14	2	2	10	0	0	0
p__Bacteroidota;	2	10	6	0	2	12	10	0	20	2	4	10
p__Bacteroidota;	0	6	20	12	8	14	6	0	10	4	4	2
p__Bacteroidota;	2	10	4	12	6	4	14	10	10	8	12	2
p__Bacteroidota;	16	6	4	20	20	22	28	34	16	38	8	18
p__Bacteroidota;	4	8	10	0	8	0	6	0	6	0	2	0
p__Bacteroidota;	20	12	12	10	14	0	8	8	16	6	2	2
p__Bacteroidota;	2	0	2	6	0	4	10	2	0	0	0	2
p__Bacteroidota;	8	0	0	8	8	4	2	0	0	0	2	0
p__Bacteroidota;	10	10	12	2	12	20	36	10	18	6	4	2
p__Bacteroidota;	74	100	86	116	90	152	172	154	218	78	44	34
p__Bacteroidota;	8	6	0	2	6	10	4	12	16	0	2	22
p__Bacteroidota;	0	0	0	0	6	2	0	0	6	0	8	12
p__Bacteroidota;	4	4	8	0	2	20	2	12	6	0	12	2
p__Bacteroidota;	22	10	24	14	30	16	28	4	18	24	12	10
p__Bacteroidota;	0	0	0	2	0	0	0	0	0	0	0	4
p__Bacteroidota;	2	10	16	16	14	2	6	24	10	4	0	0
p__Bacteroidota;	0	0	12	2	6	4	6	10	8	0	4	0
p__Bacteroidota;	0	0	0	0	0	0	0	4	0	0	0	0
p__Bacteroidota;	0	0	0	0	0	0	0	2	0	0	0	0
p__Bacteroidota;	16	0	2	0	10	0	2	0	0	8	0	0
p__Bacteroidota;	0	2	6	2	2	0	10	4	8	8	0	16
p__Bacteroidota;	2	0	0	0	0	0	0	0	6	0	2	8
p__Bacteroidota;	4	2	6	8	14	6	12	18	8	12	0	6
p__Bacteroidota;	0	0	0	2	8	0	0	0	0	0	0	0
p__Bacteroidota;	0	4	2	8	8	0	4	6	0	0	2	0
p__Bacteroidota;	0	0	2	4	22	0	6	4	0	10	4	0
p__Bacteroidota;	0	6	0	0	0	2	0	0	0	0	0	4
p__Bacteroidota;	2	0	0	0	12	0	0	0	0	0	0	0
p__Bacteroidota;	0	0	0	0	0	0	2	0	4	0	0	0
p__Bacteroidota;	0	0	2	0	0	0	0	0	0	0	0	0
p__Bacteroidota;	2	4	4	2	14	6	44	14	14	10	6	2
p__Bacteroidota;	2	0	2	4	0	0	2	6	0	0	16	0
p__Bacteroidota;	0	0	6	0	2	0	0	0	0	0	0	0
p__Bacteroidota;	6	22	26	0	38	8	18	14	24	26	4	10
p__Bacteroidota;	0	0	0	0	0	0	0	0	2	0	0	0
p__Bacteroidota;	0	4	0	8	2	0	2	4	2	4	0	0
p__Bacteroidota;	0	0	0	0	0	0	2	6	0	0	2	4
p__Bacteroidota;	0	10	0	0	6	2	0	8	16	0	2	0
p__Bacteroidota;	42	30	56	16	36	56	70	46	62	8	22	38
p__Bacteroidota;	0	2	0	0	0	2	8	0	10	6	4	0
p__Bacteroidota;	266	290	424	282	528	408	426	348	506	256	260	212
p__Bacteroidota;	16	6	2	2	2	4	20	22	2	2	0	26
p__Bacteroidota;	0	0	2	0	0	0	0	4	0	8	0	2
p__Balneolaeota	0	6	4	6	4	0	0	0	0	0	0	2
p__Balneolaeota	0	0	8	4	0	0	0	0	4	0	0	0
p__Balneolaeota	0	4	4	0	0	0	2	0	0	0	0	0
p__Calditrichaeota;	4	2	26	12	8	6	2	4	10	14	18	2
p__Calditrichaeota;	0	4	32	8	2	24	10	32	18	6	2	28
p__Candidatus_Abyssubacteria;	0	4	0	4	0	0	20	0	12	4	0	2
p__Candidatus_Abyssubacteria;	0	0	0	4	0	2	2	0	0	0	12	0
p__Candidatus_Abyssubacteria;	96	52	90	104	170	140	92	66	86	162	104	98
p__Candidatus_Abyssubacteria;	0	0	6	0	2	0	4	0	0	0	0	0
p__Candidatus_Abyssubacteria;	4	14	0	8	16	0	4	10	4	6	0	6
p__Candidatus_Abyssubacteria;	0	2	10	0	0	8	10	8	8	20	0	0
p__Candidatus_Abyssubacteria;	0	4	0	0	6	0	0	4	12	12	0	0
p__Candidatus_Abyssubacteria;	0	6	0	0	24	0	6	10	16	4	10	0
p__Candidatus_Abyssubacteria;	0	8	0	0	0	0	0	0	0	6	8	0
p__Candidatus_Abyssubacteria;	0	4	6	10	10	2	8	10	4	12	30	8
p__Candidatus_Abyssubacteria;	20	10	6	0	12	4	2	8	6	4	6	2
p__Candidatus_Abyssubacteria;	0	0	0	0	2	0	0	0	10	0	6	0
p__Candidatus_Abyssubacteria;	14	0	20	10	6	0	18	16	22	4	4	20
p__Candidatus_Abyssubacteria;	0	0	0	0	2	6	0	0	0	0	0	0
p__Candidatus_Abyssubacteria;	28	14	6	28	8	30	40	16	42	8	14	40
p__Candidatus_Abyssubacteria;	4	2	0	2	0	0	4	2	0	8	6	8
p__Candidatus_Abyssubacteria;	4	0	0	0	4	0	2	4	0	0	0	0
p__Candidatus_Abyssubacteria;	0	0	0	2	0	12	0	6	8	0	4	10
p__Candidatus_Abyssubacteria;	2	0	4	0	0	0	0	0	0	0	0	0
p__Candidatus_Abyssubacteria;	2	12	4	2	2	10	16	0	6	10	4	16
p__Candidatus_Abyssubacteria;	18	2	14	16	14	6	10	14	8	6	6	18
p__Candidatus_Abyssubacteria;	2	2	0	2	4	0	0	0	0	12	2	2
p__Candidatus_Abyssubacteria;	10	18	18	14	20	30	28	18	24	22	14	14
p__Candidatus_Abyssubacteria;	14	0	4	28	8	12	36	16	14	8	16	12
p__Candidatus_Abyssubacteria;	220	202	222	206	224	228	312	354	298	164	186	166
p__Candidatus_Abyssubacteria;	2	4	2	0	0	14	2	0	20	8	6	6
p__Candidatus_Abyssubacteria;	2	0	0	0	6	8	0	8	0	0	2	0
p__Candidatus_Abyssubacteria;	4	6	2	0	0	2	12	0	2	4	0	2
p__Candidatus_Abyssubacteria;	2	2	2	0	6	12	0	0	2	4	0	0
p__Candidatus_Abyssubacteria;	8	6	0	0	4	0	2	6	0	2	8	2
p__Candidatus_Abyssubacteria;	12	0	16	2	6	6	10	20	8	6	2	10
p__Candidatus_Abyssubacteria;	0	4	2	4	4	0	2	0	0	0	0	0
p__Chlorobi;	16	14	6	0	6	20	2	18	14	10	4	0
p__Chlorobi;	18	0	16	0	6	14	10	24	6	10	22	6
p__Chlorobi;	0	0	0	2	6	0	6	0	0	4	0	18
p__Chlorobi;	0	2	0	12	0	0	0	18	0	0	2	8
p__Chlorobi;	4	0	2	0	8	2	2	4	4	0	0	0
p__Chlorobi;	0	0	0	0	0	0	0	0	6	0	2	2
p__Chlorobi;	0	0	2	0	0	2	0	0	0	0	0	6
p__Chlorobi;	48	48	44	26	48	48	26	28	44	60	40	102
p__Chlorobi;	2	2	2	8	4	2	20	10	2	6	0	8
p__Chlorobi;	448	368	422	364	612	602	508	516	544	462	430	316
p__Chlorobi;	322	362	326	216	484	392	362	428	356	324	272	252
p__Chlorobi;	0	0	0	4	0	0	2	0	2	2	6	0
p__Chlorobi;	0	0	0	0	8	8	0	0	0	6	0	0
p__Chlorobi;	4	4	10	2	0	0	0	2	2	4	0	2
p__Chlorobi;	0	2	0	0	4	0	4	0	4	6	4	2
p__Chlorobi;	8	4	2	0	0	2	6	10	14	14	4	0
p__Chlorobi;	8	4	10	12	18	8	20	8	0	16	14	8
p__Chlorobi;	12	4	12	2	0	20	0	8	4	0	4	30
p__Chlorobi;	0	8	0	2	6	0	0	0	0	0	4	0
p__Chlorobi;	26	10	22	20	18	40	18	20	14	44	22	30
p__Chlorobi;	6	2	0	0	6	6	4	8	4	4	2	2
p__Chlorobi;	12	24	24	14	4	22	8	32	34	18	14	12
p__Chlorobi;	0	4	0	0	0	0	0	0	0	0	0	6
p__Chlorobi;	0	14	10	14	12	10	10	8	6	20	10	18
p__Chlorobi;	14	8	0	0	0	0	2	2	0	6	4	2
p__Chlorobi;	0	0	0	0	0	0	8	2	0	2	0	6
p__Chlorobi;	2	2	4	0	0	0	8	0	0	0	0	2
p__Chlorobi;	2	2	0	0	0	10	2	0	0	0	0	0
p__Chlorobi;	14	0	8	4	8	18	12	4	2	0	10	6
p__Chlorobi;	58	42	38	36	86	50	70	46	20	78	54	46
p__Chlorobi;	10	6	2	6	0	10	4	0	10	12	6	0
p__Chlorobi;	0	0	0	0	2	0	2	0	0	0	2	0
p__Chlorobi;	0	2	8	0	8	2	4	0	4	8	4	6
p__Chlorobi;	0	2	2	0	0	2	0	0	0	0	0	0
p__Chlorobi;	10	6	10	30	2	4	10	8	4	14	14	4
p__Chlorobi;	0	2	0	0	4	0	6	0	4	0	2	4
p__Chlorobi;	0	12	0	0	10	10	0	6	0	6	0	0
p__Chlorobi;	46	52	44	20	30	52	28	44	60	40	32	32
p__Chlorobi;	4	6	0	0	2	4	0	0	6	2	2	6
p__Chlorobi;	12	0	0	0	8	0	0	2	0	2	4	0
p__Chlorobi;	12	0	14	6	18	20	0	14	12	10	0	0
p__Chlorobi;	4	2	0	22	2	18	2	6	0	0	0	8
p__Chlorobi;	2	8	8	4	2	0	6	12	2	10	8	10
p__Chlorobi;	0	8	2	0	2	0	2	0	0	0	0	0
p__Chlorobi;	0	0	0	0	0	0	0	0	0	0	4	0
p__Chlorobi;	150	106	110	112	142	136	188	98	92	116	112	70
p__Chlorobi;	2	16	6	0	6	0	18	2	0	4	2	0
p__Chlorobi;	0	0	0	0	0	0	0	0	2	0	0	0
p__Chlorobi;	0	0	2	0	2	0	0	0	0	0	0	0
p__Chlorobi;	0	0	4	4	0	0	6	0	0	0	0	14
p__Chlorobi;	0	2	0	6	0	10	0	0	0	0	0	4
p__Chlorobi;	2	8	0	0	0	0	0	4	0	0	0	0
p__Chlorobi;	8	2	0	0	0	0	0	0	0	0	0	2
p__Chlorobi;	0	18	0	0	0	0	0	0	0	0	4	0
p__Chlorobi;	1278	1220	1066	900	1490	1254	1482	1354	1370	1110	1116	988
p__Chlorobi;	6	0	4	6	18	12	2	10	0	10	0	2
p__Chlorobi;	4	2	10	0	0	0	0	0	2	0	0	0
p__Chlorobi;	4	12	14	4	4	6	24	22	8	10	10	4
p__Chlorobi;	0	0	16	0	0	2	0	0	0	0	0	0
p__Chlorobi;	18	26	20	22	20	8	36	14	10	24	16	16
p__Chlorobi;	10	2	6	4	4	6	8	12	2	4	4	0
p__Chlorobi;	4	6	0	2	4	0	0	6	0	0	6	8
p__Chlorobi;	2	4	20	2	10	2	4	8	12	8	14	16
p__Chlorobi;	12	0	0	0	0	0	0	0	0	10	0	0
p__Chlorobi;	16	4	2	0	2	10	4	2	2	4	0	0
p__Chlorobi;	0	0	4	0	0	0	0	0	6	0	0	0
p__Chlorobi;	0	0	0	0	0	0	0	0	0	8	0	0
p__Chlorobi;	6	0	2	0	2	10	18	0	4	0	0	0
p__Chlorobi;	0	0	0	0	0	0	0	0	8	6	0	0
p__Chlorobi;	0	0	0	0	0	0	4	12	0	0	0	0
p__Cyanobacteria	0	0	0	0	2	0	0	0	0	0	0	0
p__Cyanobacteria	2	0	0	2	0	4	0	0	0	4	0	0
p__Cyanobacteria	18	8	16	8	16	0	24	12	12	6	10	6
p__Cyanobacteria	0	10	2	0	2	16	0	0	16	4	0	4
p__Cyanobacteria	0	0	10	0	0	0	0	0	0	2	0	0
p__Cyanobacteria	2	10	0	18	0	2	4	4	4	0	2	0
p__Cyanobacteria	6	0	8	4	6	0	8	10	32	2	0	4
p__Cyanobacteria	0	10	0	10	0	24	0	14	6	4	14	4
p__Cyanobacteria	0	0	0	0	10	0	0	0	0	2	0	0
p__Cyanobacteria	4	8	0	0	0	0	0	2	6	0	0	14
p__Cyanobacteria	0	0	2	4	2	0	0	6	0	4	6	6
p__Cyanobacteria	0	0	0	0	0	0	0	0	10	8	4	0
p__Cyanobacteria	0	0	0	0	8	6	0	0	2	0	0	0
p__Cyanobacteria	4	4	0	0	0	0	2	2	2	0	0	2
p__Cyanobacteria	0	2	0	2	0	0	6	0	2	2	2	0
p__Cyanobacteria	0	10	4	2	0	10	4	0	6	4	4	4
p__Cyanobacteria	2	0	2	2	0	0	0	0	0	0	0	8
p__Cyanobacteria	0	2	2	6	6	0	0	16	0	2	0	0
p__Cyanobacteria	10	4	0	0	6	0	2	10	2	0	16	0
p__Cyanobacteria	0	4	6	8	0	4	2	0	0	0	0	6
p__Cyanobacteria	0	6	0	0	0	0	0	0	0	0	0	6
p__Cyanobacteria	6	4	0	0	0	0	4	0	0	2	0	0
p__Cyanobacteria	2	0	0	0	0	0	0	0	2	0	14	0
p__Cyanobacteria	0	4	2	0	2	4	4	12	4	0	6	0
p__Cyanobacteria	0	10	0	0	0	0	10	2	12	14	0	0
p__Cyanobacteria	0	0	0	0	0	0	0	0	4	0	0	0
p__Cyanobacteria	0	2	0	0	0	0	0	0	6	0	2	0
p__Cyanobacteria	16	16	24	16	6	2	8	6	26	16	0	2
p__Cyanobacteria	4	6	2	4	2	2	16	10	2	0	14	0
p__Cyanobacteria	0	0	0	0	0	0	6	0	0	0	0	0
p__Cyanobacteria	12	2	6	0	6	10	0	2	12	2	0	0
p__Cyanobacteria	0	0	22	6	8	4	4	0	0	4	0	10
;p__Deinococcus-Thermus	0	0	0	0	0	0	0	10	0	0	0	0
;p__Deinococcus-Thermus	2	0	0	0	0	4	0	0	0	2	0	0
;p__Deinococcus-Thermus	2	0	0	0	0	0	0	0	0	12	0	2
;p__Deinococcus-Thermus	6	8	4	2	4	6	2	0	4	2	2	8
d__Bacteria;k__unclassified_d__Bacteria;p__Elusimicrobia;c__unclassified_p__Elusimicrobia;o__unclassified_p__Elusimicrobia;f__unclassified_p__Elusimicrobia;g__unclassified_p__Elusimicrobia;s__Elusimicrobia_bacterium	2	2	2	18	2	18	8	10	8	4	4	10
d__Bacteria;k__unclassified_d__Bacteria;p__Fibrobacteres;c__Fibrobacteria;o__Fibrobacterales;f__Fibrobacteraceae;g__Fibrobacter;s__Fibrobacter_sp.	0	0	0	0	8	0	0	2	0	0	0	0
d__Bacteria;k__unclassified_d__Bacteria;p__Fibrobacteres;c__Fibrobacteria;o__Fibrobacterales;f__Fibrobacteraceae;g__unclassified_f__Fibrobacteraceae;s__Fibrobacteraceae_bacterium	0	0	0	0	0	2	0	0	0	0	0	0
d__Bacteria;k__unclassified_d__Bacteria;p__Fibrobacteres;c__unclassified_p__Fibrobacteres;o__unclassified_p__Fibrobacteres;f__unclassified_p__Fibrobacteres;g__unclassified_p__Fibrobacteres;s__Fibrobacteres_bacterium	6	0	4	0	0	0	0	0	0	0	0	0
d__Bacteria;k__unclassified_d__Bacteria;p__Firmicutes;c__Bacilli;o__Bacillales;f__Alicyclobacillaceae;g__Alicyclobacillus;s__Alicyclobacillus_macrosporangiidus	2	6	14	8	14	6	2	2	2	10	4	18
d__Bacteria;k__unclassified_d__Bacteria;p__Firmicutes;c__Bacilli;o__Bacillales;f__Bacillaceae;g__Anoxybacillus;s__Anoxybacillus_mongoliensis	4	10	0	0	0	0	0	0	0	0	0	0
d__Bacteria;k__unclassified_d__Bacteria;p__Firmicutes;c__Bacilli;o__Bacillales;f__Bacillaceae;g__Bacillus;s__Bacillus_sp._AFS096315	10	2	0	2	0	14	0	0	0	10	0	4
d__Bacteria;k__unclassified_d__Bacteria;p__Firmicutes;c__Bacilli;o__Bacillales;f__Bacillaceae;g__Bacillus;s__unclassified_g__Bacillus	6	8	0	4	14	0	0	0	0	0	4	2
d__Bacteria;k__unclassified_d__Bacteria;p__Firmicutes;c__Bacilli;o__Bacillales;f__Bacillaceae;g__Geobacillus;s__Geobacillus_sp._BCO2	0	0	0	0	0	0	0	0	8	0	0	0
d__Bacteria;k__unclassified_d__Bacteria;p__Firmicutes;c__Bacilli;o__Bacillales;f__Bacillaceae;g__Geobacillus;s__uncultured_Geobacillus_sp.	0	4	0	6	0	4	0	4	0	0	2	0
d__Bacteria;k__unclassified_d__Bacteria;p__Firmicutes;c__Bacilli;o__Bacillales;f__Bacillaceae;g__Gottfriedia;s__Gottfriedia_acidiceleris	0	2	0	10	4	8	4	0	2	14	6	0
d__Bacteria;k__unclassified_d__Bacteria;p__Firmicutes;c__Bacilli;o__Bacillales;f__Bacillaceae;g__Neobacillus;s__Neobacillus_cucumis	0	2	10	0	2	16	0	6	0	8	0	0
d__Bacteria;k__unclassified_d__Bacteria;p__Firmicutes;c__Bacilli;o__Bacillales;f__Bacillaceae;g__Neobacillus;s__Neobacillus_sp._MER_74	0	0	0	2	0	10	12	0	0	0	0	0
d__Bacteria;k__unclassified_d__Bacteria;p__Firmicutes;c__Bacilli;o__Bacillales;f__Paenibacillaceae;g__Paenibacillus;s__Paenibacillus_donghaensis	0	0	0	0	6	0	0	0	0	0	0	0
d__Bacteria;k__unclassified_d__Bacteria;p__Firmicutes;c__Bacilli;o__Bacillales;f__Paenibacillaceae;g__Paenibacillus;s__Paenibacillus_kribbensis	0	0	2	0	4	0	0	0	0	0	0	0
d__Bacteria;k__unclassified_d__Bacteria;p__Firmicutes;c__Bacilli;o__Bacillales;f__Paenibacillaceae;g__Paenibacillus;s__Paenibacillus_macerans	2	6	0	2	2	4	4	0	0	2	4	0
d__Bacteria;k__unclassified_d__Bacteria;p__Firmicutes;c__Bacilli;o__Bacillales;f__Paenibacillaceae;g__Paenibacillus;s__Paenibacillus_sp._Aloe-11	0	0	0	0	4	0	0	0	0	0	0	0
d__Bacteria;k__unclassified_d__Bacteria;p__Firmicutes;c__Bacilli;o__Bacillales;f__Paenibacillaceae;g__Paenibacillus;s__Paenibacillus_thiaminolyticus	2	0	0	0	12	6	4	4	0	0	4	2
d__Bacteria;k__unclassified_d__Bacteria;p__Firmicutes;c__Bacilli;o__Bacillales;f__Paenibacillaceae;g__Paenibacillus;s__unclassified_g__Paenibacillus	0	10	4	6	2	4	12	2	2	2	0	4
d__Bacteria;k__unclassified_d__Bacteria;p__Firmicutes;c__Bacilli;o__Bacillales;f__Staphylococcaceae;g__Staphylococcus;s__Staphylococcus_coagulans	4	10	0	0	4	0	2	10	0	6	0	6
d__Bacteria;k__unclassified_d__Bacteria;p__Firmicutes;c__Clostridia;o__Eubacteriales;f__Caldicoprobacteraceae;g__Caldicoprobacter;s__Caldicoprobacter_oshimai	6	0	0	2	0	0	0	4	6	0	2	0
d__Bacteria;k__unclassified_d__Bacteria;p__Firmicutes;c__Clostridia;o__Eubacteriales;f__Clostridiaceae;g__Clostridium;s__unclassified_g__Clostridium	0	0	0	0	4	4	0	10	0	0	0	0
d__Bacteria;k__unclassified_d__Bacteria;p__Firmicutes;c__Clostridia;o__Eubacteriales;f__Clostridiaceae;g__unclassified_f__Clostridiaceae;s__Clostridiaceae_bacterium	0	0	0	0	0	2	0	0	12	0	8	4
d__Bacteria;k__unclassified_d__Bacteria;p__Firmicutes;c__Clostridia;o__Eubacteriales;f__Lachnospiraceae;g__Cellulosilyticum;s__Cellulosilyticum_lentocellum	0	0	0	0	0	8	0	0	0	0	0	0
d__Bacteria;k__unclassified_d__Bacteria;p__Firmicutes;c__Clostridia;o__Eubacteriales;f__Lachnospiraceae;g__Lachnoclostridium;s__Lachnoclostridium_phytofermentans	0	2	2	0	6	0	2	0	4	0	2	0
d__Bacteria;k__unclassified_d__Bacteria;p__Firmicutes;c__Clostridia;o__Eubacteriales;f__Oscillospiraceae;g__Acetivibrio;s__Acetivibrio_thermocellus	0	0	8	0	6	0	2	0	0	0	0	0
d__Bacteria;k__unclassified_d__Bacteria;p__Firmicutes;c__Clostridia;o__Eubacteriales;f__Oscillospiraceae;g__Pseudobacteroides;s__Pseudobacteroides_cellulosolvens	0	2	0	14	2	2	0	2	0	0	0	0
d__Bacteria;k__unclassified_d__Bacteria;p__Firmicutes;c__Clostridia;o__Eubacteriales;f__Oscillospiraceae;g__Ruminiclostridium;s__Ruminiclostridium_cellobioparum	0	2	0	0	0	0	0	14	2	4	0	0
d__Bacteria;k__unclassified_d__Bacteria;p__Firmicutes;c__Clostridia;o__Eubacteriales;f__Oscillospiraceae;g__Ruminococcus;s__Ruminococcus_sp.	0	0	0	4	0	0	0	0	0	0	0	0
d__Bacteria;k__unclassified_d__Bacteria;p__Firmicutes;c__Clostridia;o__Eubacteriales;f__Oscillospiraceae;g__unclassified_f__Oscillospiraceae;s__Oscillospiraceae_bacterium	0	0	6	0	0	8	0	0	0	0	4	0
d__Bacteria;k__unclassified_d__Bacteria;p__Firmicutes;c__Clostridia;o__Halanaerobiales;f__Halanaerobiaceae;g__Halocella;s__Halocella_sp._SP3-1	2	0	0	0	10	6	0	2	2	8	0	4
d__Bacteria;k__unclassified_d__Bacteria;p__Firmicutes;c__Clostridia;o__Thermoanaerobacterales;f__Thermoanaerobacteraceae;g__Caldanaerobius;s__Caldanaerobius_polysaccharolyticus	0	0	0	0	0	0	0	8	0	0	0	0
d__Bacteria;k__unclassified_d__Bacteria;p__Firmicutes;c__Clostridia;o__Thermoanaerobacterales;f__unclassified_o__Thermoanaerobacterales;g__unclassified_o__Thermoanaerobacterales;s__Thermoanaerobacterales_bacterium	0	0	6	0	0	0	0	0	0	0	0	0
d__Bacteria;k__unclassified_d__Bacteria;p__Firmicutes;c__Clostridia;o__unclassified_c__Clostridia;f__unclassified_c__Clostridia;g__unclassified_c__Clostridia;s__Clostridia_bacterium	0	4	0	0	0	8	0	0	0	4	4	0
d__Bacteria;k__unclassified_d__Bacteria;p__Firmicutes;c__unclassified_p__Firmicutes;o__unclassified_p__Firmicutes;f__unclassified_p__Firmicutes;g__unclassified_p__Firmicutes;s__Firmicutes_bacterium	34	26	36	58	44	16	58	38	28	22	56	20
p__Gemmatimonadetes;\	2	2	0	0	4	0	2	0	10	0	2	0
p__Gemmatimonadetes;\	4	0	0	0	2	2	0	0	0	6	0	0
p__Gemmatimonadetes;\	52	32	102	92	106	62	94	38	70	42	42	76
p__Gemmatimonadetes;\	4	18	6	8	40	30	10	12	20	34	6	2
p__Gemmatimonadetes;\	60	36	68	54	102	94	98	50	78	54	68	24
p__Gemmatimonadetes;\	154	188	170	126	198	212	256	196	296	176	166	128
p__Gemmatimonadetes;\	4	0	26	2	14	4	28	34	6	18	18	12
p__Gemmatimonadetes;\	4	0	4	0	10	0	0	4	6	2	0	0
p__Gemmatimonadetes;\	470	508	772	644	814	828	876	690	872	624	502	582
p__Gemmatimonadetes;\	0	6	2	4	14	10	4	4	8	0	0	4
p__Gemmatimonadetes;\	22	24	24	10	20	82	6	34	56	22	14	12
p__Gemmatimonadetes;\	10	20	18	12	10	24	36	26	38	16	22	22
p__Gemmatimonadetes;\	6	4	6	2	0	2	0	12	2	0	4	2
p__Gemmatimonadetes;\	8	28	4	12	20	18	30	16	14	12	0	16
p__Gemmatimonadetes;\	0	4	2	4	4	0	2	4	0	0	2	0
p__Gemmatimonadetes;\	10	0	8	2	0	12	0	8	10	0	0	14
p__Gemmatimonadetes;\	0	0	8	0	0	0	0	4	0	4	0	0
p__Gemmatimonadetes;\	12	0	6	0	2	2	2	2	0	10	2	0
p__Gemmatimonadetes;\	0	0	0	0	0	4	0	8	6	0	0	0
p__Gemmatimonadetes;\	0	0	0	6	6	2	2	2	2	0	2	0
p__Gemmatimonadetes;\	16	2	36	16	40	16	24	6	20	30	2	2
p__Gemmatimonadetes;\	10	0	0	0	8	8	4	2	22	18	0	24
p__Gemmatimonadetes;\	10	4	20	6	14	10	8	10	10	14	8	8
d__Bacteria;k__unclassified_d__Bacteria;p__Ignavibacteriae;c__Ignavibacteria;o__Ignavibacteriales;f__unclassified_o__Ignavibacteriales;g__unclassified_o__Ignavibacteriales;s__Ignavibacteriales_bacterium	0	10	4	12	18	14	36	20	26	10	2	10
d__Bacteria;k__unclassified_d__Bacteria;p__Ignavibacteriae;c__Ignavibacteria;o__Ignavibacteriales;f__unclassified_o__Ignavibacteriales;g__unclassified_o__Ignavibacteriales;s__Ignavibacteriales_bacterium_CG07_land_8_20_14_0_80_59_12	6	0	0	0	0	0	0	0	6	0	2	0
d__Bacteria;k__unclassified_d__Bacteria;p__Ignavibacteriae;c__Ignavibacteria;o__unclassified_c__Ignavibacteria;f__unclassified_c__Ignavibacteria;g__unclassified_c__Ignavibacteria;s__Ignavibacteria_bacterium	8	6	16	6	0	10	0	18	0	16	20	18
d__Bacteria;k__unclassified_d__Bacteria;p__Ignavibacteriae;c__Ignavibacteria;o__unclassified_c__Ignavibacteria;f__unclassified_c__Ignavibacteria;g__unclassified_c__Ignavibacteria;s__Ignavibacteria_bacterium_GWA2_35_9	0	0	0	2	0	4	0	0	0	0	6	0
d__Bacteria;k__unclassified_d__Bacteria;p__Ignavibacteriae;c__Ignavibacteria;o__unclassified_c__Ignavibacteria;f__unclassified_c__Ignavibacteria;g__unclassified_c__Ignavibacteria;s__Ignavibacteria_bacterium_GWA2_36_19	4	0	0	0	8	2	0	10	10	0	0	0
d__Bacteria;k__unclassified_d__Bacteria;p__Ignavibacteriae;c__Ignavibacteria;o__unclassified_c__Ignavibacteria;f__unclassified_c__Ignavibacteria;g__unclassified_c__Ignavibacteria;s__Ignavibacteria_bacterium_GWB2_36_8	2	0	2	0	0	0	0	0	0	0	0	0
d__Bacteria;k__unclassified_d__Bacteria;p__Ignavibacteriae;c__Ignavibacteria;o__unclassified_c__Ignavibacteria;f__unclassified_c__Ignavibacteria;g__unclassified_c__Ignavibacteria;s__Ignavibacteria_bacterium_RBG_16_34_14	0	0	8	0	2	0	0	0	0	0	0	0
d__Bacteria;k__unclassified_d__Bacteria;p__Ignavibacteriae;c__Ignavibacteria;o__unclassified_c__Ignavibacteria;f__unclassified_c__Ignavibacteria;g__unclassified_c__Ignavibacteria;s__Ignavibacteria_bacterium_RBG_16_35_7	2	0	2	0	0	0	0	2	0	0	4	0
d__Bacteria;k__unclassified_d__Bacteria;p__Ignavibacteriae;c__Ignavibacteria;o__unclassified_c__Ignavibacteria;f__unclassified_c__Ignavibacteria;g__unclassified_c__Ignavibacteria;s__Ignavibacteria_bacterium_RIFOXYB2_FULL_36_7	4	0	0	0	0	0	0	0	8	0	4	0
d__Bacteria;k__unclassified_d__Bacteria;p__Ignavibacteriae;c__unclassified_p__Ignavibacteriae;o__unclassified_p__Ignavibacteriae;f__unclassified_p__Ignavibacteriae;g__unclassified_p__Ignavibacteriae;s__Ignavibacteriae_bacterium	0	0	2	0	4	0	0	0	10	2	0	2
d__Bacteria;k__unclassified_d__Bacteria;p__Kiritimatiellaeota;c__Kiritimatiellae;o__unclassified_c__Kiritimatiellae;f__unclassified_c__Kiritimatiellae;g__unclassified_c__Kiritimatiellae;s__Kiritimatiellae_bacterium	36	50	24	34	58	30	44	42	52	36	38	28
d__Bacteria;k__unclassified_d__Bacteria;p__Kiritimatiellaeota;c__unclassified_p__Kiritimatiellaeota;o__unclassified_p__Kiritimatiellaeota;f__unclassified_p__Kiritimatiellaeota;g__unclassified_p__Kiritimatiellaeota;s__Kiritimatiellaeota_bacterium	0	8	10	2	8	4	6	6	16	8	20	10
d__Bacteria;k__unclassified_d__Bacteria;p__Lentisphaerae;c__unclassified_p__Lentisphaerae;o__unclassified_p__Lentisphaerae;f__unclassified_p__Lentisphaerae;g__unclassified_p__Lentisphaerae;s__Lentisphaerae_bacterium	0	0	2	12	0	0	0	0	4	0	10	0
d__Bacteria;k__unclassified_d__Bacteria;p__Myxococcota;c__unclassified_p__Myxococcota;o__unclassified_p__Myxococcota;f__unclassified_p__Myxococcota;g__unclassified_p__Myxococcota;s__Myxococcota_bacterium	0	4	0	10	0	0	2	0	4	0	6	4
p__Nitrospirae;	4	6	14	2	10	4	2	4	8	0	4	6
p__Nitrospirae;	60	18	54	24	54	62	48	34	56	52	36	50
p__Nitrospirae;	0	4	0	12	4	0	0	2	4	0	2	2
p__Nitrospirae;	6	0	2	0	6	2	0	8	0	4	2	4
p__Nitrospirae;	84	62	92	92	60	94	108	90	80	48	80	68
p__Nitrospirae;	0	0	2	0	0	0	0	0	0	0	6	2
p__Nitrospirae;	2	0	0	0	0	0	0	0	0	2	0	0
p__Nitrospirae;	56	30	68	30	86	96	70	80	50	40	42	40
p__Nitrospirae;	0	0	10	0	8	0	4	6	2	0	2	0
;p__Nitrospirae;	16	8	8	10	6	30	10	4	32	6	16	10
;p__Nitrospirae;	176	146	182	100	188	154	118	116	170	182	96	140
;p__Nitrospirae;	2	10	10	2	16	2	12	4	0	6	6	2
;p__Nitrospirae;	8	2	0	0	8	6	2	2	10	2	10	6
;p__Nitrospirae;	10	6	26	4	12	18	6	6	12	6	0	0
p__Planctomycetota;	0	2	0	0	0	4	0	0	0	0	0	0
p__Planctomycetota;	0	0	2	2	8	2	0	0	6	0	2	12
p__Planctomycetota;	0	0	0	0	6	0	2	0	0	0	8	0
p__Planctomycetota;	0	0	4	12	8	4	4	8	12	2	2	4
p__Planctomycetota;	4	0	2	10	12	2	0	8	14	10	8	14
p__Planctomycetota;	0	0	0	0	6	0	2	10	2	0	0	0
p__Planctomycetota;	4	6	10	4	6	0	8	8	14	12	10	16
p__Planctomycetota;	4	0	0	12	0	0	4	0	6	0	2	0
p__Planctomycetota;	0	8	0	0	0	0	0	0	0	2	0	0
p__Planctomycetota;	30	26	22	14	38	12	64	16	10	24	10	6
p__Planctomycetota;	50	98	110	60	110	66	96	66	68	98	100	62
p__Planctomycetota;	0	0	0	0	2	2	8	0	0	2	4	0
p__Planctomycetota;	4	0	0	0	0	0	0	0	0	0	0	0
p__Planctomycetota;	78	104	82	68	140	96	94	118	98	88	88	86
p__Planctomycetota;	18	0	0	0	0	2	6	4	0	2	0	0
p__Planctomycetota;	0	0	0	0	0	4	0	0	0	0	4	0
p__Planctomycetota;	6	2	10	10	8	6	0	8	22	6	4	14
p__Planctomycetota;	6	0	4	0	0	0	4	2	4	4	0	0
p__Planctomycetota;	6	0	0	2	8	0	0	0	0	0	0	0
p__Planctomycetota;	14	0	0	0	0	0	0	0	4	0	0	2
p__Planctomycetota;	8	4	0	4	4	6	0	0	0	2	4	0
p__Planctomycetota;	0	4	0	0	0	12	2	0	0	0	2	0
p__Planctomycetota;	12	0	8	4	8	0	2	2	14	6	0	20
p__Planctomycetota;	0	0	0	0	0	0	0	0	0	6	0	0
p__Planctomycetota;	0	2	0	6	4	22	4	2	8	6	0	0
p__Planctomycetota;	6	0	32	8	8	6	12	10	8	4	0	0
p__Planctomycetota;	4	8	0	0	2	2	24	6	2	0	0	10
p__Planctomycetota;	58	44	26	12	54	42	46	54	46	52	30	68
p__Planctomycetota;	10	8	22	6	6	0	4	8	0	0	2	4
p__Planctomycetota;	0	2	6	0	4	0	0	0	4	14	0	0
p__Planctomycetota;	0	0	0	0	0	0	2	6	8	0	0	0
p__Planctomycetota;	0	0	0	0	12	0	0	2	0	2	0	0
p__Planctomycetota;	6	2	6	0	12	8	14	12	0	0	18	0
p__Planctomycetota;	0	0	0	0	2	16	6	2	2	0	4	2
p__Planctomycetota;	0	0	0	0	10	0	2	0	0	4	0	0
p__Planctomycetota;	0	0	10	6	0	4	0	2	0	0	4	0
p__Planctomycetota;	148	156	114	78	104	214	158	126	142	102	126	150
;p__Proteobacteria;	0	0	0	6	6	0	0	0	0	0	0	0
;p__Proteobacteria;	0	2	0	2	0	0	10	0	4	0	0	0
;p__Proteobacteria;	8	24	8	18	4	6	4	2	2	4	22	2
;p__Proteobacteria;	0	0	2	4	0	2	0	4	2	0	2	0
;p__Proteobacteria;	12	0	0	2	0	0	0	0	8	0	0	0
;p__Proteobacteria;	4	8	0	0	0	0	0	0	0	0	0	0
;p__Proteobacteria;	0	0	0	2	10	4	8	0	10	0	2	0
;p__Proteobacteria;	0	0	0	0	0	2	0	4	4	0	0	0
;p__Proteobacteria;	10	28	8	4	4	20	2	22	42	4	2	0
;p__Proteobacteria;	0	8	4	0	0	0	0	8	4	0	0	4
;p__Proteobacteria;	0	0	2	12	0	0	4	0	8	0	4	4
;p__Proteobacteria;	0	8	0	2	0	0	0	0	0	0	0	0
;p__Proteobacteria;	16	2	2	0	8	4	2	4	0	6	0	0
;p__Proteobacteria;	0	0	0	0	0	0	0	0	0	0	0	6
;p__Proteobacteria;	8	16	10	10	4	0	4	2	4	2	0	2
;p__Proteobacteria;	0	2	20	14	18	10	4	4	26	10	4	10
;p__Proteobacteria;	14	18	2	12	8	4	8	6	10	2	0	12
;p__Proteobacteria;	8	18	0	4	2	4	2	0	10	12	12	2
;p__Proteobacteria;	34	46	18	40	36	38	12	28	20	44	24	42
;p__Proteobacteria;	4	0	4	0	0	2	14	0	4	0	4	0
;p__Proteobacteria;	0	0	2	0	6	4	2	4	0	6	0	8
;p__Proteobacteria;	0	0	0	0	8	0	0	0	0	0	0	2
;p__Proteobacteria;	0	0	0	0	0	6	0	0	0	0	0	0
;p__Proteobacteria;	0	2	2	0	6	2	0	0	0	0	0	0
;p__Proteobacteria;	8	8	0	12	14	2	10	12	0	6	4	0
;p__Proteobacteria;	8	0	4	0	0	0	2	0	0	0	0	0
;p__Proteobacteria;	42	22	12	4	22	20	18	4	4	24	28	32
;p__Proteobacteria;	0	0	0	0	0	0	0	0	0	2	0	0
;p__Proteobacteria;	0	0	0	0	0	0	0	0	0	6	2	12
;p__Proteobacteria;	2	2	0	0	2	2	0	2	0	0	4	0
;p__Proteobacteria;	4	12	4	2	0	2	8	2	2	10	6	6
;p__Proteobacteria;	0	0	0	0	0	4	0	0	0	0	2	2
;p__Proteobacteria;	2	0	0	0	2	14	0	2	6	0	2	0
;p__Proteobacteria;	16	8	4	4	2	8	18	8	10	12	10	26
;p__Proteobacteria;	4	2	12	0	4	4	8	8	4	4	20	4
;p__Proteobacteria;	2	0	0	0	0	0	0	0	0	0	0	0
;p__Proteobacteria;	0	0	0	0	0	0	10	0	0	6	0	0
;p__Proteobacteria;	0	10	2	2	2	0	0	14	6	4	10	2
;p__Proteobacteria;	16	4	0	14	0	4	6	6	6	6	0	2
;p__Proteobacteria;	2	0	0	2	2	2	0	0	0	0	2	4
;p__Proteobacteria;	8	0	0	4	0	0	0	0	0	22	0	0
;p__Proteobacteria;	26	10	20	8	18	34	30	18	4	34	14	38
;p__Proteobacteria;	4	6	0	8	2	10	0	0	2	2	0	0
;p__Proteobacteria;	0	4	0	0	10	2	8	0	0	8	2	8
;p__Proteobacteria;	10	12	20	8	4	12	10	6	20	18	20	18
;p__Proteobacteria;	6	4	8	4	16	8	16	24	30	12	18	6
;p__Proteobacteria;	4	0	2	2	8	4	4	0	0	4	2	0
;p__Proteobacteria;	0	2	8	4	4	8	10	4	4	26	0	6
;p__Proteobacteria;	8	2	2	6	2	0	14	6	8	4	4	0
;p__Proteobacteria;	0	2	0	0	0	10	0	0	8	16	4	10
;p__Proteobacteria;	0	0	0	2	0	0	0	0	0	0	4	0
;p__Proteobacteria;	16	18	12	6	6	2	22	18	6	58	50	8
;p__Proteobacteria;	0	0	6	6	16	4	0	4	12	8	2	4
;p__Proteobacteria;	66	72	78	60	150	102	104	78	42	90	62	116
;p__Proteobacteria;	0	0	0	0	0	0	0	6	0	4	0	0
;p__Proteobacteria;	18	4	0	10	4	4	4	6	4	10	4	4
;p__Proteobacteria;	2	0	0	0	0	2	0	0	0	10	2	4
;p__Proteobacteria;	8	0	2	2	2	14	4	0	0	0	0	0
;p__Proteobacteria;	34	32	40	48	22	50	88	60	50	62	58	54
;p__Proteobacteria;	0	2	0	0	0	2	0	8	2	0	2	0
;p__Proteobacteria;	18	0	4	0	8	8	12	6	0	12	16	8
;p__Proteobacteria;	2	18	8	16	22	2	6	6	6	22	2	14
;p__Proteobacteria;	2	2	0	0	0	0	0	0	0	0	0	0
;p__Proteobacteria;	8	2	0	12	0	0	14	0	14	0	4	10
;p__Proteobacteria;	0	0	0	0	2	0	0	2	0	6	2	0
;p__Proteobacteria;	6	14	6	16	2	0	4	4	0	10	4	4
;p__Proteobacteria;	0	2	0	4	8	4	0	8	0	8	0	0
;p__Proteobacteria;	0	0	0	2	14	0	0	0	0	0	0	0
;p__Proteobacteria;	2	0	2	4	4	4	0	0	0	2	0	0
;p__Proteobacteria;	8	16	0	24	0	0	10	0	0	2	2	10
;p__Proteobacteria;	32	8	4	8	16	4	14	16	12	2	4	6
;p__Proteobacteria;	4	4	0	2	4	0	0	0	4	0	0	0
;p__Proteobacteria;	6	2	8	2	2	2	10	0	0	4	6	4
;p__Proteobacteria;	38	12	14	24	14	40	14	18	12	6	42	12
;p__Proteobacteria;	0	0	0	0	0	0	0	0	0	6	0	4
;p__Proteobacteria;	14	2	0	0	4	16	0	0	0	0	0	0
;p__Proteobacteria;	0	0	0	0	0	0	0	0	0	0	0	4
;p__Proteobacteria;	0	0	0	0	4	0	0	0	0	0	0	8
;p__Proteobacteria;	18	0	0	0	6	2	2	2	2	4	0	0
;p__Proteobacteria;	2	0	0	0	0	0	0	0	0	0	2	0
;p__Proteobacteria;	0	0	0	0	2	0	6	0	0	0	0	0
;p__Proteobacteria;	0	0	2	4	0	4	6	4	18	4	6	2
;p__Proteobacteria;	4	14	10	4	22	14	14	10	14	2	10	0
;p__Proteobacteria;	0	6	0	0	0	0	0	4	0	0	0	12
;p__Proteobacteria;	0	0	0	0	0	0	2	0	0	0	0	0
;p__Proteobacteria;	26	2	4	0	12	0	10	8	4	6	4	2
;p__Proteobacteria;	8	0	2	8	4	4	4	2	0	0	0	4
;p__Proteobacteria;	0	4	2	0	0	6	0	16	0	0	0	2
;p__Proteobacteria;	12	6	14	6	6	16	6	6	6	8	6	16
;p__Proteobacteria;	56	40	34	74	58	30	96	34	36	58	60	72
;p__Proteobacteria;	8	24	8	12	14	14	20	14	18	30	18	40
;p__Proteobacteria;	118	110	40	80	66	96	74	80	54	120	64	92
;p__Proteobacteria;	0	0	0	0	0	0	0	0	4	10	0	0
;p__Proteobacteria;	20	30	32	10	50	40	24	40	30	16	24	26
;p__Proteobacteria;	22	26	2	12	40	32	16	18	26	16	14	10
;p__Proteobacteria;	0	2	0	0	0	2	6	18	0	0	4	0
;p__Proteobacteria;	6	0	0	0	2	0	0	0	0	0	0	0
;p__Proteobacteria;	0	4	0	2	0	0	0	0	0	4	0	0
;p__Proteobacteria;	4	0	0	6	24	2	0	0	8	2	0	0
;p__Proteobacteria;	4	8	10	0	18	0	0	0	0	0	0	2
;p__Proteobacteria;	26	26	32	16	38	50	18	26	18	46	18	14
;p__Proteobacteria;	4	4	0	16	20	14	26	38	14	38	12	8
;p__Proteobacteria;	0	0	4	2	0	2	4	0	4	0	2	2
;p__Proteobacteria;	0	0	0	0	2	0	4	0	0	2	0	0
;p__Proteobacteria;	24	2	8	4	18	0	10	14	0	10	8	14
;p__Proteobacteria;	6	2	0	6	12	8	0	0	2	4	2	6
;p__Proteobacteria;	8	2	0	2	0	0	0	0	0	0	0	4
;p__Proteobacteria;	28	0	18	12	26	12	4	12	6	12	4	4
;p__Proteobacteria;	34	10	20	48	12	40	50	60	34	38	38	18
;p__Proteobacteria;	0	2	2	0	12	2	0	0	2	2	0	0
;p__Proteobacteria;	0	2	2	0	0	0	0	0	0	4	0	0
;p__Proteobacteria;	0	0	0	16	0	0	0	2	0	0	2	0
;p__Proteobacteria;	12	14	28	0	16	16	20	8	4	22	28	4
;p__Proteobacteria;	4	0	6	4	2	2	14	6	20	2	0	0
;p__Proteobacteria;	0	2	0	0	2	6	0	0	8	2	0	2
;p__Proteobacteria;	0	0	0	8	0	0	0	0	0	0	0	0
;p__Proteobacteria;	0	0	6	0	4	0	6	0	0	0	0	0
;p__Proteobacteria;	0	10	6	2	0	0	2	4	0	6	0	6
;p__Proteobacteria;	0	2	4	0	8	6	0	0	0	0	0	2
;p__Proteobacteria;	0	0	0	0	0	0	0	12	0	2	0	8
;p__Proteobacteria;	0	0	12	0	0	0	0	0	0	6	0	0
;p__Proteobacteria;	4	0	8	0	0	14	4	6	0	0	0	0
;p__Proteobacteria;	0	0	0	0	0	0	0	4	0	8	0	0
;p__Proteobacteria;	10	14	2	2	6	6	4	10	0	10	18	0
;p__Proteobacteria;	346	254	230	216	222	240	310	266	246	270	220	266
;p__Proteobacteria;	24	20	30	42	24	16	14	24	6	32	38	42
;p__Proteobacteria;	0	0	0	0	4	0	0	0	2	0	0	0
;p__Proteobacteria;	4	0	4	0	0	0	0	4	12	0	0	0
;p__Proteobacteria;	0	0	0	2	0	0	0	0	4	12	2	0
;p__Proteobacteria;	4	4	10	4	10	2	4	20	6	6	2	4
;p__Proteobacteria;	6	0	0	0	0	0	14	0	0	0	2	0
;p__Proteobacteria;	20	10	16	16	16	10	30	22	8	12	8	6
;p__Proteobacteria;	2	6	2	0	6	8	0	6	0	10	0	0
;p__Proteobacteria;	0	0	0	0	0	2	0	0	0	0	0	0
;p__Proteobacteria;	0	0	6	6	16	2	22	16	2	0	2	2
;p__Proteobacteria;	0	2	2	0	0	2	2	6	2	4	0	2
;p__Proteobacteria;	0	0	0	0	0	8	0	0	0	0	0	0
;p__Proteobacteria;	2	0	0	0	0	0	0	2	0	0	0	0
;p__Proteobacteria;	0	6	2	0	0	0	0	0	0	8	0	0
;p__Proteobacteria;	6	0	6	0	2	0	4	2	2	0	0	0
;p__Proteobacteria;	4	0	2	0	0	4	2	18	0	4	0	4
;p__Proteobacteria;	0	0	4	0	2	4	0	2	0	0	0	0
;p__Proteobacteria;	0	0	0	0	0	0	0	0	4	4	0	0
;p__Proteobacteria;	0	0	2	6	0	0	0	0	0	10	0	0
;p__Proteobacteria;	0	0	0	0	6	0	0	0	0	0	0	0
;p__Proteobacteria;	0	0	0	0	0	4	0	2	2	4	6	2
;p__Proteobacteria;	0	0	2	0	0	6	0	2	12	0	0	0
;p__Proteobacteria;	2	0	0	12	0	2	0	0	0	0	0	4
;p__Proteobacteria;	0	0	0	0	2	4	2	6	6	0	0	0
;p__Proteobacteria;	44	26	72	10	88	58	40	48	28	44	28	28
;p__Proteobacteria;	0	0	0	0	4	0	6	2	10	0	0	0
;p__Proteobacteria;	0	0	0	4	6	0	0	0	6	0	0	2
;p__Proteobacteria;	6	0	6	0	2	2	2	8	0	10	0	6
;p__Proteobacteria;	2	14	0	6	2	0	0	2	2	0	0	4
;p__Proteobacteria;	2	0	0	0	0	0	2	2	2	0	0	0
;p__Proteobacteria;	0	0	10	0	12	8	0	12	12	0	0	0
;p__Proteobacteria;	0	6	2	0	0	2	0	10	2	4	0	6
;p__Proteobacteria;	0	0	0	0	0	0	6	0	22	0	0	0
;p__Proteobacteria;	4	6	4	0	0	2	6	2	2	0	0	0
;p__Proteobacteria;	0	0	0	8	0	10	0	2	0	0	0	0
;p__Proteobacteria;	0	2	6	0	2	6	4	0	22	4	2	4
;p__Proteobacteria;	114	94	110	72	106	96	86	120	78	76	68	68
;p__Proteobacteria;	0	4	2	0	0	0	4	0	8	0	0	2
;p__Proteobacteria;	0	0	6	4	0	0	6	0	0	0	0	0
;p__Proteobacteria;	0	0	6	16	0	2	0	8	0	4	0	0
;p__Proteobacteria;	2	0	8	6	8	10	2	16	4	4	0	6
;p__Proteobacteria;	0	2	2	0	0	8	2	0	0	6	0	4
;p__Proteobacteria;	0	0	8	0	0	0	0	0	0	0	0	0
;p__Proteobacteria;	0	0	10	0	0	4	4	2	0	6	6	6
;p__Proteobacteria;	0	0	0	2	6	0	10	0	0	2	0	2
;p__Proteobacteria;	0	0	0	0	0	10	0	0	0	0	0	0
;p__Proteobacteria;	0	0	0	0	0	0	0	2	2	0	0	0
;p__Proteobacteria;	16	12	4	2	10	20	0	0	4	10	4	8
;p__Proteobacteria;	12	12	28	22	22	38	28	28	6	28	10	30
;p__Proteobacteria;	2	6	6	0	10	0	4	0	0	4	0	0
;p__Proteobacteria;	0	0	0	0	0	4	0	0	0	0	0	0
;p__Proteobacteria;	0	12	0	28	28	24	18	18	30	28	6	10
;p__Proteobacteria;	10	12	8	4	10	2	0	10	10	6	0	2
;p__Proteobacteria;	0	2	0	2	0	8	0	0	6	0	4	6
;p__Proteobacteria;	0	0	0	0	2	0	6	0	0	0	0	0
;p__Proteobacteria;	8	0	0	0	0	4	2	2	0	0	12	0
;p__Proteobacteria;	0	8	0	10	12	2	4	0	2	0	0	10
;p__Proteobacteria;	228	202	232	174	240	252	252	200	236	212	184	214
;p__Proteobacteria;	6	0	8	8	24	18	50	8	20	18	18	6
;p__Proteobacteria;	22	4	22	6	2	12	8	0	0	2	4	4
;p__Proteobacteria;	8	20	20	2	20	12	16	16	12	2	18	6
;p__Proteobacteria;	6	10	8	2	6	0	6	14	6	12	8	0
;p__Proteobacteria;	8	2	12	0	2	4	0	22	8	18	6	2
;p__Proteobacteria;	0	0	0	10	0	0	0	0	0	0	0	0
;p__Proteobacteria;	4	2	0	0	2	4	8	4	0	4	0	2
;p__Proteobacteria;	0	4	0	4	12	2	4	0	2	14	0	6
;p__Proteobacteria;	0	0	0	2	0	6	0	0	0	0	6	0
;p__Proteobacteria;	0	4	2	0	0	2	4	4	8	2	4	4
;p__Proteobacteria;	4	16	2	2	0	18	12	2	2	4	0	4
;p__Proteobacteria;	8	2	8	4	18	2	8	2	0	6	10	6
;p__Proteobacteria;	10	34	6	8	10	14	22	30	22	8	8	16
;p__Proteobacteria;	2	2	4	2	2	0	0	0	8	2	0	2
;p__Proteobacteria;	0	2	2	0	0	0	0	0	0	0	0	0
;p__Proteobacteria;	0	2	2	2	4	10	16	6	0	2	2	8
;p__Proteobacteria;	0	2	0	8	4	2	0	6	0	0	0	0
;p__Proteobacteria;	4	18	12	10	16	4	2	24	16	10	4	4
;p__Proteobacteria;	6	0	8	0	4	8	14	10	0	0	0	0
;p__Proteobacteria;	8	14	4	8	16	2	6	14	10	8	2	0
;p__Proteobacteria;	6	8	10	2	2	4	6	2	16	6	2	0
;p__Proteobacteria;	0	4	4	0	0	0	6	0	2	6	2	0
;p__Proteobacteria;	0	2	2	0	6	0	4	2	0	10	2	0
;p__Proteobacteria;	0	0	2	0	12	0	0	0	0	0	0	0
;p__Proteobacteria;	0	0	0	0	12	0	0	0	0	2	0	0
;p__Proteobacteria;	0	0	0	2	8	0	2	0	18	0	0	0
;p__Proteobacteria;	4	0	2	0	0	10	2	0	2	2	12	6
;p__Proteobacteria;	30	78	54	46	88	90	72	44	88	80	44	94
;p__Proteobacteria;	0	0	6	2	8	8	4	2	22	0	2	2
;p__Proteobacteria;	0	2	0	4	0	24	0	0	2	4	2	0
;p__Proteobacteria;	28	40	34	32	38	56	60	44	60	64	18	46
;p__Proteobacteria;	2	0	0	0	2	0	0	0	6	2	4	0
;p__Proteobacteria;	14	10	4	10	4	6	16	22	12	12	2	0
;p__Proteobacteria;	16	14	2	6	8	6	6	4	18	6	0	4
;p__Proteobacteria;	112	74	76	56	78	76	76	56	98	78	76	66
;p__Proteobacteria;	6	6	6	10	4	0	24	6	12	6	2	22
;p__Proteobacteria;	12	8	6	8	6	6	6	12	6	6	0	8
;p__Proteobacteria;	6	28	14	10	32	12	14	10	10	4	14	4
;p__Proteobacteria;	30	24	38	34	96	32	22	10	28	22	12	22
;p__Proteobacteria;	30	20	18	14	32	46	24	16	32	22	22	36
;p__Proteobacteria;	44	24	58	38	60	32	26	34	44	24	14	14
;p__Proteobacteria;	18	32	36	40	26	42	22	30	56	26	14	32
;p__Proteobacteria;	8	0	0	2	2	0	2	0	6	2	0	2
;p__Proteobacteria;	4	30	12	4	26	12	8	10	22	6	12	20
;p__Proteobacteria;	20	50	50	54	60	52	66	62	70	46	20	40
;p__Proteobacteria;	24	16	8	28	40	22	24	12	12	20	8	12
;p__Proteobacteria;	0	2	0	4	6	0	6	0	0	0	0	0
;p__Proteobacteria;	0	4	0	0	0	12	0	2	0	0	0	0
;p__Proteobacteria;	0	6	4	0	8	2	0	0	6	0	2	2
;p__Proteobacteria;	0	6	2	2	0	2	6	20	14	0	2	0
;p__Proteobacteria;	0	4	0	0	2	0	14	0	0	4	0	0
;p__Proteobacteria;	14	28	52	10	36	26	22	12	54	2	0	12
;p__Proteobacteria;	0	0	6	0	0	0	0	0	0	0	0	0
;p__Proteobacteria;	24	0	4	16	14	26	0	4	4	4	2	8
;p__Proteobacteria;	0	2	0	0	12	2	0	0	2	0	0	2
;p__Proteobacteria;	0	0	0	0	0	0	0	2	0	0	0	0
;p__Proteobacteria;	0	0	0	0	6	8	0	0	0	0	0	0
;p__Proteobacteria;	0	0	0	0	0	8	8	4	0	0	0	0
;p__Proteobacteria;	0	0	0	0	0	0	2	0	0	0	0	0
;p__Proteobacteria;	8	2	10	8	16	28	8	4	14	4	4	16
;p__Proteobacteria;	0	4	0	0	0	0	0	0	0	0	0	0
;p__Proteobacteria;	44	40	50	36	46	32	62	38	56	14	36	42
;p__Proteobacteria;	0	0	2	0	4	0	0	0	0	0	2	0
;p__Proteobacteria;	2	0	0	2	32	0	0	0	2	2	0	0
;p__Proteobacteria;	0	0	14	0	16	0	0	8	2	2	4	0
;p__Proteobacteria;	0	0	0	0	0	4	8	0	0	0	0	0
;p__Proteobacteria;	0	8	22	8	4	4	2	16	8	2	4	6
;p__Proteobacteria;	50	60	36	46	62	40	64	42	34	64	28	20
;p__Proteobacteria;	0	2	0	0	0	0	0	0	0	8	0	10
;p__Proteobacteria;	0	0	18	4	8	0	0	0	0	0	0	2
;p__Proteobacteria;	56	116	122	80	220	108	100	110	110	62	64	74
;p__Proteobacteria;	0	12	2	0	0	0	0	0	0	2	4	0
;p__Proteobacteria;	18	0	20	12	4	18	2	0	24	14	26	12
;p__Proteobacteria;	6	12	24	6	28	16	10	22	4	12	0	6
;p__Proteobacteria;	2	10	0	6	0	6	8	4	0	0	0	2
;p__Proteobacteria;	4	0	0	0	0	0	6	2	0	2	0	0
;p__Proteobacteria;	0	0	0	0	0	0	0	0	6	0	0	0
;p__Proteobacteria;	4	0	0	6	4	24	18	16	6	0	0	4
;p__Proteobacteria;	32	40	32	26	22	22	34	28	26	14	12	16
;p__Proteobacteria;	10	12	4	4	8	32	4	0	6	18	6	8
;p__Proteobacteria;	16	0	2	0	0	4	0	2	10	2	0	0
;p__Proteobacteria;	0	0	0	2	6	6	2	0	6	2	6	0
;p__Proteobacteria;	0	4	0	2	30	0	8	0	0	2	0	4
;p__Proteobacteria;	984	1024	1350	934	1488	1228	1284	1082	1108	1090	1020	990
;p__Proteobacteria;	28	22	58	10	12	26	52	30	38	56	44	28
;p__Proteobacteria;	4	2	0	14	8	0	12	0	0	0	10	0
;p__Proteobacteria;	2	0	0	6	20	8	0	2	0	2	14	4
;p__Proteobacteria;	8	0	6	0	0	2	0	0	0	10	0	0
;p__Proteobacteria;	6	20	10	2	16	10	20	12	12	16	12	22
;p__Proteobacteria;	36	8	8	4	8	4	8	12	12	8	2	4
;p__Proteobacteria;	18	2	16	4	0	10	6	8	8	6	28	2
;p__Proteobacteria;	0	0	8	0	0	0	2	0	0	0	2	0
;p__Proteobacteria;	0	8	2	2	6	0	6	12	0	2	6	4
;p__Proteobacteria;	0	0	0	0	0	2	6	0	2	0	0	4
;p__Proteobacteria;	4	2	0	0	0	0	4	0	0	6	0	0
;p__Proteobacteria;	0	8	4	0	28	0	0	2	0	2	0	0
;p__Proteobacteria;	10	0	4	2	0	0	4	0	0	2	0	0
;p__Proteobacteria;	0	0	0	8	0	0	0	0	0	0	6	0
;p__Proteobacteria;	4	4	12	4	12	2	14	24	6	4	2	22
;p__Proteobacteria;	4	4	8	2	10	4	4	8	2	14	8	4
;p__Proteobacteria;	4	0	6	0	8	2	0	2	0	4	8	0
;p__Proteobacteria;	2	12	0	0	0	0	6	4	0	0	6	6
;p__Proteobacteria;	2	0	6	0	4	4	2	0	0	2	18	0
;p__Proteobacteria;	0	0	0	0	4	2	0	0	0	0	14	0
;p__Proteobacteria;	56	26	40	22	32	34	42	28	64	38	44	30
;p__Proteobacteria;	0	2	2	0	2	0	4	0	0	10	0	0
;p__Proteobacteria;	28	0	0	8	2	8	8	4	4	18	4	2
;p__Proteobacteria;	2	12	12	6	6	12	6	4	2	12	4	4
;p__Proteobacteria;	0	0	0	0	0	4	0	0	10	0	0	0
;p__Proteobacteria;	0	0	8	2	2	0	0	0	0	0	0	0
;p__Proteobacteria;	0	0	8	2	2	4	2	2	0	4	0	0
;p__Proteobacteria;	0	0	10	0	0	6	10	2	6	2	2	2
;p__Proteobacteria;	0	0	0	0	0	8	4	0	2	4	0	0
;p__Proteobacteria;	20	12	16	6	56	14	32	26	32	42	36	26
;p__Proteobacteria;	0	0	0	0	0	0	2	0	0	0	2	0
;p__Proteobacteria;	0	0	0	0	0	0	4	2	0	0	0	0
;p__Proteobacteria;	0	0	8	0	0	4	0	6	2	4	0	2
;p__Proteobacteria;	10	0	12	0	2	0	0	0	0	0	0	2
;p__Proteobacteria;	0	0	0	0	0	0	0	0	0	4	0	0
;p__Proteobacteria;	0	10	4	8	2	0	0	4	0	0	2	0
;p__Proteobacteria;	0	0	4	0	0	4	0	0	0	0	0	0
;p__Proteobacteria;	2	0	0	12	0	0	0	0	0	0	0	2
;p__Proteobacteria;	10	16	10	28	68	22	0	6	44	20	4	24
;p__Proteobacteria;	0	2	0	0	2	4	6	0	0	0	0	0
;p__Proteobacteria;	4	8	2	0	0	10	0	0	2	0	0	2
;p__Proteobacteria;	12	0	2	2	0	8	0	2	2	4	6	8
;p__Proteobacteria;	0	8	16	16	6	0	6	14	2	18	2	0
;p__Proteobacteria;	4	2	4	2	0	8	2	6	0	16	4	4
;p__Proteobacteria;	0	2	0	0	0	0	0	0	0	0	0	0
;p__Proteobacteria;	0	0	2	0	0	0	0	0	0	0	2	0
;p__Proteobacteria;	0	0	0	0	6	0	0	0	0	0	0	0
;p__Proteobacteria;	0	4	10	0	2	6	0	14	14	0	0	2
;p__Proteobacteria;	0	2	2	0	4	0	0	4	0	0	0	0
;p__Proteobacteria;	0	0	0	0	6	6	4	2	10	16	0	4
;p__Proteobacteria;	0	0	0	0	0	0	0	8	10	0	0	2
;p__Proteobacteria;	0	0	14	0	0	0	0	0	0	0	0	0
;p__Proteobacteria;	0	2	4	2	0	8	10	4	2	0	4	0
;p__Proteobacteria;	4	0	0	0	0	0	0	0	0	0	0	0
;p__Proteobacteria;	0	0	0	0	0	4	0	0	0	4	0	0
;p__Proteobacteria;	2	4	10	6	4	8	4	12	6	10	8	0
;p__Proteobacteria;	0	0	0	0	0	0	0	0	10	2	0	0
;p__Proteobacteria;	4	6	0	2	12	6	2	6	4	14	0	10
;p__Proteobacteria;	6	0	0	4	10	0	4	2	6	0	2	0
;p__Proteobacteria;	8	2	0	2	0	0	0	0	0	2	6	4
;p__Proteobacteria;	4	0	0	0	2	10	0	0	0	0	0	0
;p__Proteobacteria;	6	0	12	6	2	0	2	0	6	0	2	2
;p__Proteobacteria;	2	0	0	0	4	6	12	12	8	4	2	4
;p__Proteobacteria;	10	2	10	0	0	2	0	0	0	0	6	4
;p__Proteobacteria;	0	0	0	4	0	0	0	0	0	2	6	0
;p__Proteobacteria;	0	4	0	0	20	0	0	2	2	4	0	0
;p__Proteobacteria;	8	6	2	12	42	8	10	18	8	12	18	8
;p__Proteobacteria;	0	24	6	0	12	2	2	0	0	0	2	22
;p__Proteobacteria;	6	0	6	2	0	0	4	0	4	0	2	0
;p__Proteobacteria;	2	10	0	0	0	0	6	6	0	4	2	8
;p__Proteobacteria;	114	142	134	126	158	168	156	164	78	92	86	134
;p__Proteobacteria;	16	6	14	0	0	6	6	4	12	4	0	2
;p__Proteobacteria;	6	12	30	0	2	10	12	16	18	6	6	2
;p__Proteobacteria;	0	0	4	0	12	6	2	4	6	2	4	8
;p__Proteobacteria;	0	0	0	4	0	2	0	0	12	0	0	0
;p__Proteobacteria;	138	132	134	142	150	186	176	102	134	166	138	164
d__Bacteria;k__unclassified_d__Bacteria;p__Rhodothermaeota;c__Rhodothermia;o__Rhodothermales;f__Rubricoccaceae;g__Rubricoccus;s__Rubricoccus_marinus	0	2	12	0	0	4	12	0	0	0	0	2
d__Bacteria;k__unclassified_d__Bacteria;p__Spirochaetes;c__Spirochaetia;o__Spirochaetales;f__Treponemataceae;g__Treponema;s__Candidatus_Treponema_faecavium	6	0	8	2	8	2	6	6	0	6	0	6
d__Bacteria;k__unclassified_d__Bacteria;p__Spirochaetes;c__Spirochaetia;o__Spirochaetales;f__unclassified_o__Spirochaetales;g__unclassified_o__Spirochaetales;s__Spirochaetales_bacterium	6	4	8	0	0	8	24	12	10	16	4	10
d__Bacteria;k__unclassified_d__Bacteria;p__Spirochaetes;c__Spirochaetia;o__unclassified_c__Spirochaetia;f__unclassified_c__Spirochaetia;g__unclassified_c__Spirochaetia;s__Spirochaetia_bacterium	0	0	4	0	2	0	0	4	2	0	4	0
d__Bacteria;k__unclassified_d__Bacteria;p__Spirochaetes;c__unclassified_p__Spirochaetes;o__unclassified_p__Spirochaetes;f__unclassified_p__Spirochaetes;g__unclassified_p__Spirochaetes;s__Spirochaetes_bacterium	8	10	2	2	4	6	0	4	10	4	0	10
d__Bacteria;k__unclassified_d__Bacteria;p__Synergistetes;c__Synergistia;o__Synergistales;f__unclassified_o__Synergistales;g__unclassified_o__Synergistales;s__Synergistales_bacterium	20	20	22	16	20	52	4	38	32	16	12	16
;p__Verrucomicrobia;	0	0	12	0	0	0	0	0	0	0	2	0
;p__Verrucomicrobia;	4	0	0	2	0	0	0	0	2	0	0	0
;p__Verrucomicrobia;	2	0	0	0	0	0	8	2	0	0	0	0
;p__Verrucomicrobia;	16	18	16	2	30	32	32	26	10	14	22	10
;p__Verrucomicrobia;	2	4	4	12	10	2	26	12	0	4	0	4
;p__Verrucomicrobia;	16	4	8	10	32	12	16	22	42	6	18	0
;p__Verrucomicrobia;	2	8	0	0	0	0	0	0	0	0	0	4
;p__Verrucomicrobia;	20	24	4	4	12	4	10	6	6	8	2	12
;p__Verrucomicrobia;	0	0	4	0	0	0	0	0	0	0	0	0
;p__Verrucomicrobia;	14	6	4	0	8	8	4	10	30	2	8	2
;p__Verrucomicrobia;	20	20	8	14	0	32	6	4	16	2	6	4
;p__Verrucomicrobia;	0	0	6	0	0	0	0	0	0	4	0	0
;p__Verrucomicrobia;	2	10	18	8	30	6	8	8	2	4	4	12
;p__Verrucomicrobia;	0	0	0	12	0	0	0	0	0	0	0	0
;p__Verrucomicrobia;	28	16	4	38	60	32	64	68	50	54	16	40
;p__Verrucomicrobia;	0	0	4	0	6	4	0	0	0	2	0	8
;p__Verrucomicrobia;	6	2	2	4	12	24	14	2	6	4	0	0
;p__Verrucomicrobia;	16	26	10	16	12	32	16	12	12	10	6	0
;p__Verrucomicrobia;	10	14	6	0	24	16	2	0	4	2	2	0
;p__Verrucomicrobia;	302	338	410	316	414	438	326	380	312	260	238	264
;p__Verrucomicrobia;	4	0	0	0	0	0	4	4	0	4	0	14
;p__Verrucomicrobia;	6	4	0	6	4	0	0	0	2	0	4	0
;p__Verrucomicrobia;	0	0	0	6	2	2	0	0	0	2	0	0
;p__Verrucomicrobia;	4	4	6	6	16	2	0	8	6	2	0	2
d__Bacteria;k__unclassified_d__Bacteria;p__candidate_division_NC10;c__unclassified_p__candidate_division_NC10;o__unclassified_p__candidate_division_NC10;f__unclassified_p__candidate_division_NC10;g__unclassified_p__candidate_division_NC10;s__candidate_division_NC10_bacterium	124	110	104	122	92	130	122	216	152	106	88	124
d__Bacteria;k__unclassified_d__Bacteria;p__candidate_division_NC10;c__unclassified_p__candidate_division_NC10;o__unclassified_p__candidate_division_NC10;f__unclassified_p__candidate_division_NC10;g__unclassified_p__candidate_division_NC10;s__candidate_division_NC10_bacterium_RIFCSPLOWO2_02_FULL_66_22	0	28	18	2	14	0	0	10	4	2	16	6
d__Bacteria;k__unclassified_d__Bacteria;p__candidate_division_NC10;c__unclassified_p__candidate_division_NC10;o__unclassified_p__candidate_division_NC10;f__unclassified_p__candidate_division_NC10;g__unclassified_p__candidate_division_NC10;s__candidate_division_NC10_bacterium_RIFCSPLOWO2_12_FULL_66_18	0	0	0	0	2	0	0	0	0	0	0	0
d__Bacteria;k__unclassified_d__Bacteria;p__unclassified_d__Bacteria;c__unclassified_d__Bacteria;o__unclassified_d__Bacteria;f__unclassified_d__Bacteria;g__Candidatus_Moduliflexus;s__Candidatus_Moduliflexus_flocculans	8	18	26	2	14	36	12	26	18	14	28	6
d__Bacteria;k__unclassified_d__Bacteria;p__unclassified_d__Bacteria;c__unclassified_d__Bacteria;o__unclassified_d__Bacteria;f__unclassified_d__Bacteria;g__unclassified_d__Bacteria;s__Patescibacteria_group_bacterium	16	4	0	10	0	8	4	2	12	24	2	4
d__Bacteria;k__unclassified_d__Bacteria;p__unclassified_d__Bacteria;c__unclassified_d__Bacteria;o__unclassified_d__Bacteria;f__unclassified_d__Bacteria;g__unclassified_d__Bacteria;s__Terrabacteria_group_bacterium_ANGP1	18	14	16	16	14	30	38	4	22	24	20	6
d__Bacteria;k__unclassified_d__Bacteria;p__unclassified_d__Bacteria;c__unclassified_d__Bacteria;o__unclassified_d__Bacteria;f__unclassified_d__Bacteria;g__unclassified_d__Bacteria;s__bacterium	284	270	202	168	296	208	218	198	226	262	228	310
d__Bacteria;k__unclassified_d__Bacteria;p__unclassified_d__Bacteria;c__unclassified_d__Bacteria;o__unclassified_d__Bacteria;f__unclassified_d__Bacteria;g__unclassified_d__Bacteria;s__bacterium_ADurb.Bin431	4	0	6	0	0	8	0	4	0	22	0	2
d__Bacteria;k__unclassified_d__Bacteria;p__unclassified_d__Bacteria;c__unclassified_d__Bacteria;o__unclassified_d__Bacteria;f__unclassified_d__Bacteria;g__unclassified_d__Bacteria;s__bacterium_BMS3Abin03	4	2	10	0	0	10	0	0	8	2	2	0
d__Bacteria;k__unclassified_d__Bacteria;p__unclassified_d__Bacteria;c__unclassified_d__Bacteria;o__unclassified_d__Bacteria;f__unclassified_d__Bacteria;g__unclassified_d__Bacteria;s__bacterium_BMS3Bbin03	0	0	0	0	0	0	0	2	0	0	0	0
d__Bacteria;k__unclassified_d__Bacteria;p__unclassified_d__Bacteria;c__unclassified_d__Bacteria;o__unclassified_d__Bacteria;f__unclassified_d__Bacteria;g__unclassified_d__Bacteria;s__bacterium_CPR1	4	4	0	0	0	6	0	2	0	0	0	0
d__Bacteria;k__unclassified_d__Bacteria;p__unclassified_d__Bacteria;c__unclassified_d__Bacteria;o__unclassified_d__Bacteria;f__unclassified_d__Bacteria;g__unclassified_d__Bacteria;s__bacterium_HR10	0	6	12	0	8	2	10	8	12	0	0	8
d__Bacteria;k__unclassified_d__Bacteria;p__unclassified_d__Bacteria;c__unclassified_d__Bacteria;o__unclassified_d__Bacteria;f__unclassified_d__Bacteria;g__unclassified_d__Bacteria;s__bacterium_HR26	0	0	0	0	0	0	0	0	0	0	4	0
d__Bacteria;k__unclassified_d__Bacteria;p__unclassified_d__Bacteria;c__unclassified_d__Bacteria;o__unclassified_d__Bacteria;f__unclassified_d__Bacteria;g__unclassified_d__Bacteria;s__bacterium_HR28	14	0	6	0	4	4	6	0	0	4	4	8
d__Bacteria;k__unclassified_d__Bacteria;p__unclassified_d__Bacteria;c__unclassified_d__Bacteria;o__unclassified_d__Bacteria;f__unclassified_d__Bacteria;g__unclassified_d__Bacteria;s__bacterium_HR33	22	14	14	2	10	8	16	14	6	6	4	10
d__Bacteria;k__unclassified_d__Bacteria;p__unclassified_d__Bacteria;c__unclassified_d__Bacteria;o__unclassified_d__Bacteria;f__unclassified_d__Bacteria;g__unclassified_d__Bacteria;s__candidate_division_KSB1_bacterium	52	72	78	8	48	74	50	56	88	48	26	38
d__Bacteria;k__unclassified_d__Bacteria;p__unclassified_d__Bacteria;c__unclassified_d__Bacteria;o__unclassified_d__Bacteria;f__unclassified_d__Bacteria;g__unclassified_d__Bacteria;s__uncultured_bacterium	32	16	18	12	28	32	4	28	40	38	18	16
d__Bacteria;k__unclassified_d__Bacteria;p__unclassified_d__Bacteria;c__unclassified_d__Bacteria;o__unclassified_d__Bacteria;f__unclassified_d__Bacteria;g__unclassified_d__Bacteria;s__uncultured_bacterium_20	0	4	0	4	0	0	6	0	0	0	0	0
d__Bacteria;k__unclassified_d__Bacteria;p__unclassified_d__Bacteria;c__unclassified_d__Bacteria;o__unclassified_d__Bacteria;f__unclassified_d__Bacteria;g__unclassified_d__Bacteria;s__uncultured_bacterium_CSLD10	6	2	12	4	16	2	10	0	8	2	6	4
d__Eukaryota;k__Fungi;p__Ascomycota;c__Eurotiomycetes;o__Eurotiales;f__Aspergillaceae;g__Aspergillus;s__Aspergillus_fumigatus	6	14	2	8	2	12	14	2	8	4	0	4
d__Eukaryota;k__Fungi;p__Ascomycota;c__Pezizomycetes;o__Pezizales;f__Tuberaceae;g__Tuber;s__Tuber_aestivum	0	0	0	2	0	0	0	0	0	0	0	0
d__Eukaryota;k__Fungi;p__Basidiomycota;c__Agaricomycetes;o__Polyporales;f__Fomitopsidaceae;g__Daedalea;s__Daedalea_quercina	0	0	0	0	0	0	0	0	0	4	0	0
d__Eukaryota;k__Fungi;p__Basidiomycota;c__Agaricomycetes;o__Polyporales;f__Meruliaceae;g__Hermanssonia;s__Hermanssonia_centrifuga	0	0	0	0	0	0	0	0	0	6	0	0
d__Eukaryota;k__Fungi;p__Mucoromycota;c__Glomeromycetes;o__Glomerales;f__Claroideoglomeraceae;g__Claroideoglomus;s__Claroideoglomus_candidum	0	0	0	0	0	0	0	4	0	0	0	0
d__unclassified;k__unclassified_d__unclassified;p__unclassified_d__unclassified;c__unclassified_d__unclassified;o__unclassified_d__unclassified;f__unclassified_d__unclassified;g__unclassified_d__unclassified;s__synthetic_construct	0	0	2	0	0	14	2	0	6	4	4	4
d__unclassified;k__unclassified_d__unclassified;p__unclassified_d__unclassified;c__unclassified_d__unclassified;o__unclassified_d__unclassified;f__unclassified_d__unclassified;g__unclassified_d__unclassified;s__uncultured_organism	18	0	4	14	20	10	8	2	6	4	4	0

## Sheet: Carbon fixed species abundance 
p__Acidobacteria;			2	4	6	6	10	2	4	12	2	10	0	0
p__Acidobacteria;			30	20	68	26	30	48	28	32	20	34	28	60
p__Acidobacteria;			8	16	10	16	2	14	8	8	6	26	4	24
p__Acidobacteria;			0	0	10	0	0	0	0	0	0	0	0	0
p__Acidobacteria;			0	0	0	2	0	0	0	0	6	0	4	0
p__Acidobacteria;			2	0	4	0	0	8	4	2	6	0	2	0
p__Acidobacteria;			6	0	0	0	0	2	2	20	2	0	0	0
p__Acidobacteria;			4	0	0	0	0	2	10	0	0	0	6	0
p__Acidobacteria;			0	2	0	0	2	0	0	0	0	0	0	0
p__Acidobacteria;			0	2	0	0	0	4	0	4	4	0	0	0
p__Acidobacteria;			8	0	2	0	10	2	2	0	0	0	0	0
p__Acidobacteria;			78	62	32	34	98	68	70	82	38	46	72	60
p__Acidobacteria;			74	92	106	104	108	72	166	166	68	56	42	74
p__Acidobacteria;			0	0	0	0	6	0	0	0	2	0	0	0
p__Acidobacteria;			14	2	0	4	0	8	4	4	4	0	6	4
p__Acidobacteria;			192	188	268	130	192	224	290	310	344	188	86	154
p__Acidobacteria;			8	2	0	12	10	6	22	4	0	0	0	2
p__Acidobacteria;			40	46	44	38	42	26	40	54	60	38	32	24
p__Acidobacteria;			32	30	42	24	58	32	54	34	42	28	46	42
p__Acidobacteria;			14	34	40	14	46	28	26	94	6	32	36	26
p__Acidobacteria;			96	122	138	110	204	140	196	146	186	134	132	96
p__Acidobacteria;			36	34	28	44	30	70	16	24	12	38	34	28
p__Acidobacteria;			0	0	0	0	0	4	6	0	0	14	12	0
p__Acidobacteria;			1712	1810	2362	1624	2352	1992	2598	2042	2132	1858	1840	1704
p__Acidobacteria;			0	0	6	8	6	0	0	0	2	2	4	0
p__Acidobacteria;			0	28	36	0	6	12	8	6	6	4	2	4
p__Acidobacteria;			4	0	8	4	2	12	0	0	0	2	4	6
p__Acidobacteria;			138	128	158	104	158	166	184	132	172	90	80	100
p__Acidobacteria;			0	0	0	0	0	0	0	8	0	0	0	0
p__Acidobacteria;			392	446	420	316	464	374	638	454	488	258	264	336
p__Acidobacteria;			92	90	68	98	104	140	142	104	84	100	86	82
p__Acidobacteria;			0	6	0	0	0	0	0	2	0	0	0	0
p__Acidobacteria;			0	6	0	6	0	0	0	0	0	0	2	0
p__Acidobacteria;			14	34	34	16	12	30	50	16	34	34	12	14
p__Acidobacteria;			24	30	8	20	12	14	2	6	4	4	32	6
p__Acidobacteria;			0	0	0	0	0	0	0	4	2	0	0	0
p__Acidobacteria;			6	0	0	0	0	2	0	0	0	12	2	30
p__Acidobacteria;			14	30	20	16	18	16	26	26	16	6	10	12
p__Acidobacteria;			118	112	106	102	144	182	102	152	188	182	86	122
p__Acidobacteria;			8	6	30	12	12	12	14	20	10	18	0	4
p__Acidobacteria;			8	2	0	2	0	4	0	0	0	0	0	0
p__Acidobacteria;			34	36	54	72	44	80	32	68	34	20	48	28
p__Acidobacteria;			6	10	4	4	26	10	12	12	20	12	2	2
p__Acidobacteria;			922	806	1226	948	1176	1162	1150	1218	1040	992	820	834
p__Acidobacteria;			0	6	0	0	4	0	0	0	0	2	0	2
p__Acidobacteria;			40	20	30	20	44	26	40	28	12	22	8	30
p__Acidobacteria;			2	6	2	0	6	0	0	4	18	0	4	2
p__Acidobacteria;			32	24	34	42	24	36	94	52	60	54	18	32
p__Acidobacteria;			2	4	14	22	34	30	12	32	16	10	4	34
p__Acidobacteria;			170	162	160	160	232	172	288	196	200	180	134	92
p__Acidobacteria;			8796	9284	10086	8036	10196	10232	12372	11084	10682	8964	8098	7542
p__Acidobacteria;			6	10	8	8	18	28	4	20	14	16	14	16
p__Acidobacteria;			0	0	0	0	0	0	0	0	4	0	2	0
p__Acidobacteria;			0	2	6	2	0	0	0	0	4	2	0	2
p__Acidobacteria;			2	0	2	0	0	4	4	0	4	0	2	2
p__Acidobacteria;			0	0	4	0	2	2	4	0	0	0	0	0
p__Acidobacteria;			2	0	0	2	4	0	0	0	0	0	0	6
p__Acidobacteria;			0	0	6	2	0	0	0	0	0	4	0	0
p__Acidobacteria;			6	2	2	2	0	0	0	2	0	2	0	4
p__Acidobacteria;			30	30	36	4	24	24	26	50	38	24	22	18
p__Acidobacteria;			14	2	18	4	4	8	2	14	0	16	4	0
p__Acidobacteria;			24	24	62	18	32	24	28	22	46	14	46	6
p__Acidobacteria;			14	4	6	8	6	4	6	20	14	8	2	0
p__Acidobacteria;			164	88	88	76	98	110	128	126	134	166	112	68
p__Acidobacteria;			6	6	0	14	2	10	20	24	8	4	2	18
p__Acidobacteria;			0	0	0	0	2	2	8	6	20	0	0	2
p__Acidobacteria;			0	2	0	0	0	0	0	0	0	2	12	0
p__Acidobacteria;			10	4	6	8	20	14	4	8	10	2	14	2
p__Acidobacteria;			36	28	24	38	24	46	20	62	48	64	38	20
p__Acidobacteria;			10	0	0	4	0	4	0	4	2	2	2	0
p__Acidobacteria;			68	60	64	50	120	48	54	78	46	46	34	46
p__Acidobacteria;			22	10	32	18	38	30	22	6	16	52	12	38
p__Acidobacteria;			12	34	6	10	12	16	12	2	4	8	4	2
p__Acidobacteria;			14	10	2	2	20	2	0	0	8	20	6	0
p__Acidobacteria;			0	8	2	0	0	0	4	8	0	0	0	0
p__Acidobacteria;			12	10	6	10	22	10	20	36	20	18	22	8
p__Acidobacteria;			6	2	2	0	0	0	0	0	0	0	0	0
p__Acidobacteria;			24	50	32	36	48	46	40	22	24	20	20	30
p__Acidobacteria;			240	192	204	204	278	262	258	260	174	190	268	216
p__Acidobacteria;			0	0	0	2	0	0	10	0	0	0	2	0
p__Acidobacteria;			0	0	0	0	4	0	2	4	4	0	10	0
p__Acidobacteria;			0	0	2	8	22	0	12	6	0	0	4	8
p__Acidobacteria;			0	0	4	0	0	4	0	0	0	0	0	0
p__Acidobacteria;			52	28	22	38	48	44	48	44	46	36	22	22
p__Acidobacteria;			16	26	32	2	26	26	36	32	36	4	20	16
p__Acidobacteria;			10	0	10	0	6	14	18	10	26	4	20	14
p__Acidobacteria;			156	132	142	186	156	218	332	230	190	168	166	160
p__Acidobacteria;			0	6	6	6	12	12	10	22	10	30	4	32
p__Acidobacteria;			0	6	0	0	0	6	2	0	0	0	0	0
p__Acidobacteria;			6	0	6	2	0	4	0	4	0	2	0	0
p__Acidobacteria;			4	4	6	16	20	6	2	10	0	6	0	0
p__Acidobacteria;			10	32	32	12	4	14	36	46	42	24	16	18
p__Acidobacteria;			6	6	0	4	4	16	8	6	2	10	6	4
p__Acidobacteria;			8	4	28	14	16	28	6	22	10	16	6	2
p__Acidobacteria;			8	0	0	0	0	0	4	0	0	6	2	0
p__Acidobacteria;			2	0	2	8	32	4	8	6	4	14	10	8
p__Acidobacteria;			0	6	6	0	10	0	0	0	0	6	2	4
			14178	14570	16580	13014	17058	16554	19910	17874	17036	14476	13030	12404
			14178	14570	16580	13014	17058	16554	19910	17874	17036	14476	13030	12404
p__Actinobacteria;			0	6	2	0	0	2	0	0	0	0	0	0
p__Actinobacteria;			88	88	64	36	70	70	86	70	46	50	86	50
p__Actinobacteria;			0	0	0	0	2	0	0	12	0	0	10	0
p__Actinobacteria;			8	2	12	4	6	4	2	16	4	0	0	2
p__Actinobacteria;			2	6	0	0	0	0	2	0	0	2	0	6
p__Actinobacteria;			2	16	4	10	2	6	18	4	8	6	2	4
p__Actinobacteria;			0	0	0	0	2	0	0	0	4	0	0	0
p__Actinobacteria;			10	4	0	0	8	4	18	4	10	10	10	8
p__Actinobacteria;			66	44	58	70	76	42	118	98	68	46	60	46
p__Actinobacteria;			16	16	22	28	12	26	20	28	4	14	18	14
p__Actinobacteria;			76	92	66	62	120	62	70	108	60	108	86	74
p__Actinobacteria;			422	322	250	250	388	334	352	354	228	336	414	328
p__Actinobacteria;			8	18	6	2	0	0	0	0	0	8	4	6
p__Actinobacteria;			6	2	34	14	32	8	6	22	14	16	14	0
p__Actinobacteria;			0	8	0	0	0	4	0	0	0	0	4	0
p__Actinobacteria;			12	26	2	8	26	8	20	12	26	14	16	8
p__Actinobacteria;			4	8	8	2	2	10	10	20	0	12	14	4
p__Actinobacteria;			44	32	20	10	22	10	60	22	12	8	32	24
p__Actinobacteria;			0	0	0	0	0	2	2	6	0	0	0	0
p__Actinobacteria;			0	8	0	0	0	2	0	0	0	0	4	0
p__Actinobacteria;			0	10	2	0	6	0	2	6	2	10	4	0
p__Actinobacteria;			2	0	0	0	4	4	22	0	0	6	0	0
p__Actinobacteria;			22	0	0	0	0	0	0	2	0	2	0	0
p__Actinobacteria;			0	0	0	0	0	0	0	0	0	2	4	0
p__Actinobacteria;			6	4	0	4	6	0	0	2	0	0	0	0
p__Actinobacteria;			8	16	0	0	0	2	4	0	0	6	0	0
p__Actinobacteria;			0	6	0	0	10	0	0	0	0	0	0	0
p__Actinobacteria;			40	16	16	16	16	20	24	34	14	38	14	18
p__Actinobacteria;			0	0	0	0	0	0	0	2	0	0	0	0
p__Actinobacteria;			0	2	0	0	14	0	0	0	0	0	0	0
p__Actinobacteria;			2	6	12	2	0	2	0	0	8	0	0	0
p__Actinobacteria;			8	2	2	0	0	4	4	0	6	0	6	0
p__Actinobacteria;			14	6	0	0	0	8	0	0	10	2	10	4
p__Actinobacteria;			0	0	0	0	0	0	0	0	0	0	0	6
p__Actinobacteria;			2	12	4	0	10	0	12	6	2	22	0	10
p__Actinobacteria;			14	16	4	4	2	6	8	2	4	12	0	2
p__Actinobacteria;			24	36	30	8	54	14	30	34	18	44	46	14
p__Actinobacteria;			92	50	26	26	36	42	16	60	24	66	64	30
p__Actinobacteria;			8	4	0	8	0	2	28	2	0	4	2	0
p__Actinobacteria;			0	4	0	0	0	0	0	10	0	2	6	2
p__Actinobacteria;			10	6	4	4	0	2	2	0	0	0	2	4
p__Actinobacteria;			12	20	16	14	0	10	8	34	6	46	8	16
p__Actinobacteria;			0	0	0	0	0	2	0	0	0	0	0	0
p__Actinobacteria;			38	38	24	22	72	24	60	24	20	58	36	46
p__Actinobacteria;			0	2	0	0	0	2	0	0	0	0	0	0
p__Actinobacteria;			0	0	0	0	2	4	0	6	0	0	0	4
p__Actinobacteria;			12	0	0	0	6	4	4	0	0	12	2	2
p__Actinobacteria;			0	12	6	12	2	4	0	0	2	20	6	8
p__Actinobacteria;			8	10	0	6	4	0	0	18	0	2	0	0
p__Actinobacteria;			0	0	0	4	0	10	2	0	0	10	6	0
p__Actinobacteria;			116	100	84	50	78	70	118	116	68	62	124	50
p__Actinobacteria;			10	20	10	10	16	14	0	4	10	6	4	4
p__Actinobacteria;			0	0	0	0	0	0	0	0	0	0	0	8
p__Actinobacteria;			4	0	0	2	0	8	6	0	0	0	8	6
p__Actinobacteria;			0	6	0	2	2	0	0	2	0	4	8	0
p__Actinobacteria;			14	26	26	10	38	20	36	18	8	22	14	8
p__Actinobacteria;			0	4	0	0	10	0	2	0	2	2	2	0
p__Actinobacteria;			88	72	8	72	44	52	44	66	44	28	26	18
p__Actinobacteria;			4	2	2	2	4	0	4	10	0	2	14	4
p__Actinobacteria;			0	0	0	2	2	2	0	2	0	4	0	0
p__Actinobacteria;			30	54	16	14	30	22	14	20	8	56	34	20
p__Actinobacteria;			18	54	22	22	26	42	18	20	30	42	32	22
p__Actinobacteria;			2	10	2	2	6	6	8	6	0	8	6	0
p__Actinobacteria;			4	4	6	6	2	10	2	0	0	14	2	0
p__Actinobacteria;			6	0	0	0	16	4	2	4	0	0	2	0
p__Actinobacteria;			2	2	0	0	2	4	0	0	2	4	4	2
p__Actinobacteria;			0	2	0	8	4	0	0	0	0	6	0	0
p__Actinobacteria;			2	0	4	0	2	12	2	4	0	0	0	0
p__Actinobacteria;			0	0	0	0	2	6	0	0	0	0	0	0
p__Actinobacteria;			0	2	8	0	0	0	2	0	0	0	0	0
p__Actinobacteria;			6	18	22	14	16	8	12	26	2	8	8	14
p__Actinobacteria;			46	28	24	36	40	18	52	24	4	62	44	26
p__Actinobacteria;			48	32	20	26	66	72	48	62	46	42	50	20
p__Actinobacteria;			8	4	4	4	10	4	0	14	0	18	8	0
p__Actinobacteria;			26	28	6	22	20	24	12	6	18	28	8	14
p__Actinobacteria;			0	0	0	0	0	0	2	0	0	0	0	0
p__Actinobacteria;			4	0	0	4	10	6	0	2	0	6	2	0
p__Actinobacteria;			0	10	0	0	0	4	4	0	0	0	0	8
p__Actinobacteria;			64	58	22	44	28	50	32	92	34	56	34	24
p__Actinobacteria;			0	10	16	4	8	2	10	2	4	4	12	0
p__Actinobacteria;			10	0	0	0	0	0	2	0	0	4	4	0
p__Actinobacteria;			0	2	2	4	8	2	14	4	2	6	0	8
p__Actinobacteria;			16	18	12	2	28	14	10	4	4	28	18	10
p__Actinobacteria;			20	6	6	6	14	12	20	4	2	4	38	22
p__Actinobacteria;			2	4	0	0	6	10	6	0	4	2	2	14
p__Actinobacteria;			28	22	14	16	30	10	36	10	6	40	36	38
p__Actinobacteria;			16	22	2	0	4	2	10	2	8	4	18	0
p__Actinobacteria;			0	0	0	4	0	0	0	2	0	2	0	0
p__Actinobacteria;			14	10	12	6	2	10	6	6	8	6	12	14
p__Actinobacteria;			20	6	12	4	8	2	18	0	2	16	8	0
p__Actinobacteria;			0	0	0	2	8	0	12	2	0	4	0	0
p__Actinobacteria;			0	2	0	0	0	0	0	0	0	0	0	0
p__Actinobacteria;			10	2	6	0	6	2	0	14	0	2	8	0
p__Actinobacteria;			8	2	4	2	6	6	4	6	0	12	2	14
p__Actinobacteria;			12	6	4	2	4	0	26	2	8	6	0	0
p__Actinobacteria;			36	4	0	10	10	18	6	8	2	30	4	6
p__Actinobacteria;			10	4	2	0	18	6	4	4	4	2	10	6
p__Actinobacteria;			36	6	26	4	20	6	2	18	2	8	22	6
p__Actinobacteria;			96	116	48	50	72	66	78	94	58	78	106	48
p__Actinobacteria;			18	18	6	0	2	2	6	16	4	0	14	2
p__Actinobacteria;			0	0	0	0	0	4	0	0	0	6	0	0
p__Actinobacteria;			4	2	0	0	4	0	0	8	2	4	0	6
p__Actinobacteria;			42	16	8	24	20	6	18	10	16	22	20	8
p__Actinobacteria;			0	0	0	0	0	0	2	0	0	12	6	2
p__Actinobacteria;			40	20	18	26	12	20	6	30	16	32	0	2
p__Actinobacteria;			4	0	2	16	0	2	2	6	4	14	6	4
p__Actinobacteria;			16	4	6	0	10	0	2	16	8	4	4	8
p__Actinobacteria;			0	0	0	0	0	0	0	0	4	10	0	0
p__Actinobacteria;			0	0	0	2	0	2	0	10	2	6	4	4
p__Actinobacteria;			96	62	60	16	36	42	42	38	30	46	60	26
p__Actinobacteria;			0	4	6	0	2	0	0	0	0	8	4	2
p__Actinobacteria;			22	4	0	0	6	0	0	6	10	4	4	14
p__Actinobacteria;			2	4	0	0	2	0	0	6	2	4	0	0
p__Actinobacteria;			108	108	66	44	90	40	50	90	54	110	126	40
p__Actinobacteria;			60	38	56	34	48	20	12	24	12	32	34	34
p__Actinobacteria;			0	12	4	4	0	0	2	0	0	0	6	0
p__Actinobacteria;			0	0	0	0	0	0	0	0	0	22	0	0
p__Actinobacteria;			2	6	4	2	0	0	0	0	0	0	0	4
p__Actinobacteria;			0	12	2	0	8	2	0	6	6	2	6	6
p__Actinobacteria;			2	0	0	0	2	0	0	0	0	4	2	2
p__Actinobacteria;			0	0	0	0	0	0	0	0	0	10	2	0
p__Actinobacteria;			0	2	4	0	0	0	0	0	0	0	2	0
p__Actinobacteria;			0	2	0	0	0	0	0	0	2	2	2	0
p__Actinobacteria;			0	0	0	0	0	0	0	0	12	6	0	0
p__Actinobacteria;			0	2	0	0	0	0	0	0	0	0	0	0
p__Actinobacteria;			4	26	4	0	4	6	4	6	4	14	18	2
p__Actinobacteria;			2	0	0	0	4	0	0	0	6	2	0	12
p__Actinobacteria;			4	0	0	0	0	4	10	6	2	6	2	0
p__Actinobacteria;			26	20	6	4	12	6	8	12	22	16	8	4
p__Actinobacteria;			4	0	0	0	0	0	2	0	0	0	4	0
p__Actinobacteria;			2	12	2	0	0	8	0	14	0	6	0	0
p__Actinobacteria;			2	2	4	6	16	0	0	0	0	0	0	4
p__Actinobacteria;			0	0	0	0	4	0	0	0	0	0	0	0
p__Actinobacteria;			0	2	8	0	0	24	12	8	8	12	0	0
p__Actinobacteria;			0	0	0	2	2	0	0	0	4	2	0	0
p__Actinobacteria;			26	24	4	4	4	0	6	4	0	0	0	0
p__Actinobacteria;			0	4	2	0	0	0	4	2	0	2	0	0
p__Actinobacteria;			0	0	0	0	0	0	0	0	0	4	8	6
p__Actinobacteria;			0	0	2	0	0	0	0	2	2	0	6	0
p__Actinobacteria;			2	0	0	0	0	8	12	4	8	2	0	0
p__Actinobacteria;			0	0	4	0	0	0	0	2	4	0	0	0
p__Actinobacteria;			18	14	12	2	0	4	10	0	2	10	4	6
p__Actinobacteria;			14	26	20	4	4	8	2	26	4	4	20	2
p__Actinobacteria;			14	14	6	28	12	14	12	8	2	26	10	6
p__Actinobacteria;			2	4	0	0	2	0	20	0	0	0	0	2
p__Actinobacteria;			6	10	8	0	4	0	8	0	6	0	0	4
p__Actinobacteria;			0	8	2	0	6	6	0	0	0	2	0	0
p__Actinobacteria;			0	0	0	0	2	2	0	2	0	4	2	0
p__Actinobacteria;			10	4	0	6	0	4	0	8	0	0	4	0
p__Actinobacteria;			0	6	8	10	0	6	0	18	0	6	6	4
p__Actinobacteria;			0	6	0	2	0	0	4	0	0	12	0	0
p__Actinobacteria;			0	0	0	0	0	0	2	0	0	0	0	2
p__Actinobacteria;			2	6	0	0	0	0	0	0	2	4	4	0
p__Actinobacteria;			8	0	0	0	4	0	10	0	12	0	4	4
p__Actinobacteria;			2	2	0	0	2	2	2	0	0	2	0	0
p__Actinobacteria;			0	4	0	0	0	4	8	0	0	6	0	0
p__Actinobacteria;			0	0	0	0	4	0	0	0	0	0	2	0
p__Actinobacteria;			0	0	0	0	0	4	0	2	0	0	0	0
p__Actinobacteria;			12	20	2	6	14	4	0	4	18	4	12	2
p__Actinobacteria;			12	2	0	4	10	8	2	0	0	4	2	20
p__Actinobacteria;			0	4	0	0	0	0	0	0	4	0	0	0
p__Actinobacteria;			0	2	0	0	0	0	0	0	0	0	0	0
p__Actinobacteria;			0	6	10	12	0	2	6	14	0	8	4	12
p__Actinobacteria;			14	6	4	6	0	0	0	0	0	14	0	0
p__Actinobacteria;			2	8	0	0	12	0	0	2	0	0	0	2
p__Actinobacteria;			0	0	4	0	0	2	4	0	0	0	0	0
p__Actinobacteria;			0	0	0	0	10	2	0	0	0	0	4	0
p__Actinobacteria;			30	30	10	18	6	4	26	6	4	4	6	18
p__Actinobacteria;			2	0	0	8	0	0	0	2	0	2	0	0
p__Actinobacteria;			0	2	0	0	0	0	0	10	0	0	0	0
p__Actinobacteria;			10	36	24	22	4	2	4	8	2	6	4	4
p__Actinobacteria;			10	0	0	0	0	6	0	0	0	6	0	0
p__Actinobacteria;			14	26	8	14	14	0	0	2	0	14	26	10
p__Actinobacteria;			8	2	0	0	2	2	0	0	0	0	0	0
p__Actinobacteria;			0	0	0	0	0	0	0	0	0	10	0	6
p__Actinobacteria;			2	0	2	0	2	4	0	0	0	2	0	0
p__Actinobacteria;			4	0	4	0	14	4	4	4	0	0	10	4
p__Actinobacteria;			8	0	0	0	0	0	0	0	0	4	0	10
p__Actinobacteria;			14	2	8	8	4	8	2	8	2	6	12	8
p__Actinobacteria;			0	4	0	0	0	0	0	0	0	0	0	2
p__Actinobacteria;			2	2	0	2	0	0	8	0	2	0	4	2
p__Actinobacteria;			20	12	8	2	6	2	32	4	10	2	22	4
p__Actinobacteria;			4	0	0	0	4	8	2	8	0	4	0	0
p__Actinobacteria;			4	12	0	0	0	0	0	2	0	6	0	0
p__Actinobacteria;			0	0	0	0	6	4	4	4	0	4	0	8
p__Actinobacteria;			12	2	0	2	6	16	4	0	0	16	2	0
p__Actinobacteria;			0	4	0	4	2	0	0	0	6	0	12	4
p__Actinobacteria;			0	2	0	6	0	0	0	0	0	0	0	0
p__Actinobacteria;			2	0	2	2	0	6	0	0	0	0	0	0
p__Actinobacteria;			0	0	0	0	4	0	0	0	0	2	0	0
p__Actinobacteria;			0	0	0	2	2	4	2	2	0	0	18	0
p__Actinobacteria;			2	0	0	0	2	4	2	0	0	0	2	0
p__Actinobacteria;			4	0	0	0	0	6	0	0	0	0	0	4
p__Actinobacteria;			0	4	2	0	4	0	0	0	0	0	0	0
p__Actinobacteria;			0	0	14	0	2	4	0	4	0	10	6	0
p__Actinobacteria;			6	12	10	8	4	2	8	6	0	0	2	0
p__Actinobacteria;			0	4	0	0	0	2	0	4	8	20	2	18
p__Actinobacteria;			4	4	2	4	2	0	20	2	0	0	0	0
p__Actinobacteria;			448	326	306	252	342	296	294	268	256	388	346	284
p__Actinobacteria;			0	0	0	0	0	0	0	4	0	2	0	4
p__Actinobacteria;			0	2	0	0	16	4	0	8	0	0	0	0
p__Actinobacteria;			0	6	0	2	0	2	0	0	0	2	0	6
p__Actinobacteria;			8	6	0	0	0	0	0	0	0	0	4	0
p__Actinobacteria;			0	2	4	0	0	0	4	0	0	0	4	0
p__Actinobacteria;			0	0	0	2	0	0	0	0	0	0	6	0
p__Actinobacteria;			8	0	0	0	4	2	10	2	4	8	4	0
p__Actinobacteria;			0	0	0	8	0	0	0	0	0	0	2	0
p__Actinobacteria;			2	2	14	0	10	12	0	4	4	2	0	4
p__Actinobacteria;			4	0	8	6	6	14	0	6	8	12	12	0
p__Actinobacteria;			0	0	0	0	0	0	4	0	0	12	2	0
p__Actinobacteria;			0	0	0	2	0	6	6	0	4	0	4	0
p__Actinobacteria;			0	12	0	0	2	2	0	0	2	2	0	0
p__Actinobacteria;			4	8	6	0	0	2	4	4	4	0	8	0
p__Actinobacteria;			6	0	0	0	0	0	2	2	8	0	0	0
p__Actinobacteria;			0	4	0	4	2	4	0	0	2	4	0	6
p__Actinobacteria;			0	0	0	0	0	0	0	6	0	6	0	0
p__Actinobacteria;			0	0	4	0	4	0	0	0	4	2	0	4
p__Actinobacteria;			0	0	0	0	0	0	0	0	0	0	0	2
p__Actinobacteria;			0	4	0	0	0	0	0	0	0	0	0	0
p__Actinobacteria;			0	4	0	10	2	2	0	0	0	0	0	0
p__Actinobacteria;			12	26	4	2	8	4	0	4	2	0	12	2
p__Actinobacteria;			0	2	0	4	4	2	2	2	0	0	0	2
p__Actinobacteria;			4	0	12	4	4	0	4	0	2	10	4	2
p__Actinobacteria;			0	0	0	0	0	0	0	0	0	2	0	6
p__Actinobacteria;			4	8	2	0	4	2	8	0	0	0	0	0
p__Actinobacteria;			0	0	0	2	0	0	0	2	0	0	2	0
p__Actinobacteria;			2	2	0	0	14	4	0	0	0	2	0	0
p__Actinobacteria;			4	0	0	0	0	0	4	0	0	4	0	0
p__Actinobacteria;			2	0	0	6	4	0	0	6	2	0	10	0
p__Actinobacteria;			0	0	0	0	0	0	6	0	0	0	0	0
p__Actinobacteria;			4	10	4	6	8	4	0	0	4	0	2	0
p__Actinobacteria;			0	2	0	0	0	2	0	0	0	2	0	0
p__Actinobacteria;			6	0	0	4	0	2	2	0	0	4	0	0
p__Actinobacteria;			10	0	0	0	4	6	12	0	2	2	4	6
p__Actinobacteria;			0	0	0	4	0	0	0	0	0	0	0	0
p__Actinobacteria;			4	0	0	0	0	0	4	0	0	0	0	0
p__Actinobacteria;			0	2	2	0	2	0	4	0	0	2	0	0
p__Actinobacteria;			4	8	20	0	0	4	2	8	0	4	0	0
p__Actinobacteria;			2	0	2	6	16	2	6	4	8	6	2	2
p__Actinobacteria;			4	2	2	0	2	0	0	0	0	0	0	2
p__Actinobacteria;			2	4	0	0	0	0	0	0	0	2	0	0
p__Actinobacteria;			6	4	0	0	0	0	0	0	0	0	10	2
p__Actinobacteria;			12	2	2	0	6	2	0	0	0	4	2	2
p__Actinobacteria;			0	0	2	0	2	0	0	0	0	0	0	0
p__Actinobacteria;			0	0	4	0	0	0	0	0	0	2	0	0
p__Actinobacteria;			0	0	4	0	0	0	2	0	0	0	2	0
p__Actinobacteria;			2	12	2	4	0	0	0	2	4	10	10	0
p__Actinobacteria;			20	10	14	4	18	2	6	12	10	14	4	6
p__Actinobacteria;			0	0	0	0	0	0	2	2	0	0	0	0
p__Actinobacteria;			0	4	0	0	10	2	0	6	0	0	0	0
p__Actinobacteria;			0	0	2	0	4	0	2	0	0	2	0	2
p__Actinobacteria;			0	2	6	0	8	0	2	0	2	0	8	8
p__Actinobacteria;			2	0	0	0	0	0	0	0	0	0	6	0
p__Actinobacteria;			22	4	2	4	0	0	2	18	0	4	6	0
p__Actinobacteria;			16	10	0	4	0	0	14	4	6	2	0	4
p__Actinobacteria;			0	4	0	0	0	0	0	6	0	6	2	0
p__Actinobacteria;			4	2	2	0	0	0	0	2	0	0	0	2
p__Actinobacteria;			2	10	0	0	0	0	2	2	0	6	6	2
p__Actinobacteria;			12	6	6	4	4	6	14	26	8	10	0	10
p__Actinobacteria;			0	0	2	10	0	4	4	0	10	0	0	8
p__Actinobacteria;			0	0	2	0	0	0	0	0	0	8	0	0
p__Actinobacteria;			4	0	0	0	8	2	2	0	0	0	0	0
p__Actinobacteria;			2	0	0	2	2	0	0	2	0	10	0	0
p__Actinobacteria;			0	0	4	0	4	0	0	0	0	0	0	0
p__Actinobacteria;			0	4	2	4	0	6	0	0	0	0	2	0
p__Actinobacteria;			2	6	0	0	2	0	0	6	0	2	0	6
p__Actinobacteria;			40	40	10	8	2	20	10	16	8	22	14	10
p__Actinobacteria;			2	6	0	0	2	4	0	0	4	0	0	0
p__Actinobacteria;			4	10	4	0	0	0	0	0	0	2	0	10
p__Actinobacteria;			4	0	6	6	0	0	0	0	2	6	10	6
p__Actinobacteria;			0	0	0	0	4	0	0	0	4	8	12	0
p__Actinobacteria;			0	8	0	4	0	4	6	0	6	0	2	6
p__Actinobacteria;			0	0	0	4	2	0	2	0	0	8	0	0
p__Actinobacteria;			0	2	8	6	0	0	2	0	0	6	0	8
p__Actinobacteria;			2	8	2	0	2	0	0	0	0	0	10	2
p__Actinobacteria;			14	2	0	0	16	0	6	0	2	6	2	0
p__Actinobacteria;			6	4	0	0	0	2	0	2	0	0	0	0
p__Actinobacteria;			0	2	4	10	0	2	2	0	0	0	0	8
p__Actinobacteria;			6	0	0	0	0	0	0	0	0	0	0	0
p__Actinobacteria;			0	20	8	2	6	0	2	0	0	4	4	0
p__Actinobacteria;			8	4	0	0	6	4	2	6	0	4	0	0
p__Actinobacteria;			18	36	16	4	14	10	28	18	24	28	8	12
p__Actinobacteria;			0	0	0	2	2	0	0	0	0	6	6	6
p__Actinobacteria;			10	4	2	8	2	0	2	0	0	0	0	0
p__Actinobacteria;			14	8	0	0	2	2	0	2	0	0	0	6
p__Actinobacteria;			12	18	10	4	2	6	8	10	2	8	14	2
p__Actinobacteria;			8	0	2	0	12	6	0	4	6	0	6	0
p__Actinobacteria;			0	12	0	0	0	0	0	0	8	2	2	2
p__Actinobacteria;			0	0	0	0	2	0	2	0	0	0	0	0
p__Actinobacteria;			0	0	10	2	2	8	2	4	4	0	0	2
p__Actinobacteria;			2	0	6	0	4	0	8	14	2	12	20	0
p__Actinobacteria;			6	0	0	0	4	0	2	0	0	0	0	0
p__Actinobacteria;			6	2	0	0	0	0	0	0	0	0	0	0
p__Actinobacteria;			8	8	12	0	16	2	4	0	0	0	6	0
p__Actinobacteria;			0	0	4	0	0	0	0	0	0	0	0	0
p__Actinobacteria;			8	12	18	4	16	18	22	10	10	16	14	10
p__Actinobacteria;			2	2	2	0	0	0	0	2	0	6	2	0
p__Actinobacteria;			24	6	2	2	2	0	0	0	2	0	2	4
p__Actinobacteria;			8	14	8	2	0	4	10	22	12	6	0	6
p__Actinobacteria;			2	0	2	2	4	0	6	0	0	2	2	0
p__Actinobacteria;			2	18	4	10	0	4	0	2	0	2	2	2
p__Actinobacteria;			6	8	4	0	2	0	4	8	0	2	6	4
p__Actinobacteria;			16	18	8	4	4	2	28	6	24	0	16	0
p__Actinobacteria;			0	0	0	0	0	0	0	0	0	0	10	0
p__Actinobacteria;			2	0	12	0	2	0	4	8	0	0	10	0
p__Actinobacteria;			12	0	2	4	0	4	14	22	10	0	4	6
p__Actinobacteria;			16	2	0	0	4	2	6	6	0	0	2	0
p__Actinobacteria;			6	4	2	2	0	0	4	20	0	0	0	0
p__Actinobacteria;			0	0	0	0	0	2	0	0	0	14	6	0
p__Actinobacteria;			4	0	0	0	0	0	0	6	2	0	0	0
p__Actinobacteria;			0	0	0	0	0	2	0	0	6	0	0	0
p__Actinobacteria;			52	24	18	8	8	2	26	12	16	12	6	4
p__Actinobacteria;			2	6	16	10	0	6	4	12	2	2	2	6
p__Actinobacteria;			40	30	34	10	12	12	18	46	16	22	22	24
p__Actinobacteria;			16	80	14	16	16	8	30	22	26	6	12	8
p__Actinobacteria;			2	0	8	0	8	0	0	2	2	2	0	6
p__Actinobacteria;			2	0	0	2	0	2	0	0	8	0	2	0
p__Actinobacteria;			4	4	0	0	0	0	0	2	0	10	10	0
p__Actinobacteria;			0	0	0	0	4	0	8	0	0	0	0	0
p__Actinobacteria;			0	0	6	0	0	0	0	0	0	0	0	0
p__Actinobacteria;			0	0	0	0	0	0	0	0	0	2	2	0
p__Actinobacteria;			2	10	6	0	0	0	0	0	0	0	4	4
p__Actinobacteria;			0	2	10	0	2	0	4	6	6	0	0	0
p__Actinobacteria;			44	48	30	34	42	50	58	56	16	54	70	42
p__Actinobacteria;			18	4	0	0	2	0	2	2	2	4	6	0
p__Actinobacteria;			2	0	2	0	0	0	0	0	10	0	0	2
p__Actinobacteria;			0	0	0	0	0	2	0	0	2	0	0	0
p__Actinobacteria;			0	2	6	10	0	4	8	12	6	12	0	4
p__Actinobacteria;			22	16	2	2	2	4	4	6	0	8	2	0
p__Actinobacteria;			0	0	0	0	0	0	0	2	0	2	0	0
p__Actinobacteria;			16	0	0	0	0	0	4	0	0	2	0	0
p__Actinobacteria;			0	6	0	0	0	0	0	0	0	0	0	0
p__Actinobacteria;			6	6	0	6	2	8	0	2	6	0	0	0
p__Actinobacteria;			2	2	2	6	2	10	4	12	0	2	2	4
p__Actinobacteria;			0	0	0	0	0	0	0	0	0	4	0	6
p__Actinobacteria;			6	4	8	4	6	4	18	26	24	0	2	6
p__Actinobacteria;			0	0	0	0	2	0	0	8	0	0	2	2
p__Actinobacteria;			364	178	314	110	68	118	438	368	324	176	114	216
p__Actinobacteria;			2	18	0	0	0	4	0	10	0	4	6	2
p__Actinobacteria;			10	0	0	0	0	0	0	0	2	0	0	0
p__Actinobacteria;			8	12	4	8	4	8	26	0	4	0	2	2
p__Actinobacteria;			14	14	8	2	0	14	8	24	4	4	4	2
p__Actinobacteria;			0	0	4	0	2	0	4	2	6	28	2	0
p__Actinobacteria;			12	6	6	8	8	8	10	28	18	18	2	26
p__Actinobacteria;			0	0	4	4	2	0	0	0	0	4	6	0
p__Actinobacteria;			12	2	0	4	4	8	8	32	4	4	6	6
p__Actinobacteria;			136	100	132	50	46	56	82	106	78	142	50	64
p__Actinobacteria;			4	10	0	0	4	0	0	2	0	0	2	2
p__Actinobacteria;			12	10	10	2	20	2	12	24	14	8	2	4
p__Actinobacteria;			32	12	12	12	6	4	18	14	12	10	16	0
p__Actinobacteria;			0	6	0	0	0	0	0	4	0	10	0	2
p__Actinobacteria;			8	12	2	12	14	4	2	8	6	8	4	2
p__Actinobacteria;			14	12	4	6	0	12	8	10	6	2	0	8
p__Actinobacteria;			4	10	2	0	2	0	0	0	0	2	2	0
p__Actinobacteria;			6	0	18	4	0	0	2	0	6	2	2	4
p__Actinobacteria;			0	8	0	0	0	0	14	6	4	0	0	0
p__Actinobacteria;			14	10	10	8	2	2	6	8	4	18	20	12
p__Actinobacteria;			2	4	0	0	8	0	4	2	2	0	6	0
p__Actinobacteria;			0	2	10	0	0	10	16	10	4	0	0	0
p__Actinobacteria;			0	0	0	0	0	6	0	2	12	0	4	2
p__Actinobacteria;			0	0	0	0	0	0	0	0	0	0	0	2
p__Actinobacteria;			2	0	0	6	10	16	0	0	0	4	2	6
p__Actinobacteria;			0	0	0	0	0	0	0	8	0	0	0	4
p__Actinobacteria;			0	2	0	0	2	0	2	2	0	6	2	4
p__Actinobacteria;			16	0	6	0	6	6	2	32	6	6	16	0
p__Actinobacteria;			2	0	0	0	0	0	2	0	0	0	2	0
p__Actinobacteria;			0	0	0	0	0	0	4	0	0	0	0	4
p__Actinobacteria;			6	0	0	2	0	0	2	0	0	4	0	0
p__Actinobacteria;			0	0	0	0	0	0	0	0	0	0	2	0
p__Actinobacteria;			14	2	8	8	4	0	0	2	4	0	0	0
p__Actinobacteria;			0	0	2	0	6	0	0	2	0	0	0	0
p__Actinobacteria;			18	10	6	4	10	4	4	0	2	14	18	4
p__Actinobacteria;			0	0	10	0	0	0	0	0	0	4	2	0
p__Actinobacteria;			0	14	0	0	0	0	2	2	4	0	0	0
p__Actinobacteria;			16	2	4	4	6	6	6	0	4	6	12	4
p__Actinobacteria;			0	0	0	0	0	2	0	0	0	0	8	0
p__Actinobacteria;			2	2	2	2	0	0	18	2	0	4	16	2
p__Actinobacteria;			0	4	0	2	0	2	0	0	2	6	0	0
p__Actinobacteria;			10	0	0	2	0	0	0	8	0	0	0	2
p__Actinobacteria;			0	0	4	4	0	2	8	0	0	0	4	0
p__Actinobacteria;			0	0	0	0	4	0	0	0	0	2	0	0
p__Actinobacteria;			4	12	0	0	0	4	0	0	0	4	12	0
p__Actinobacteria;			2	0	0	0	0	8	0	0	0	10	0	0
p__Actinobacteria;			2	0	2	4	2	10	0	0	0	0	4	0
p__Actinobacteria;			14	36	8	12	8	10	8	4	14	14	32	16
p__Actinobacteria;			22	18	12	8	32	12	16	46	8	16	20	32
p__Actinobacteria;			34	80	76	28	44	32	64	130	86	58	36	66
p__Actinobacteria;			10	18	10	16	0	6	16	28	14	18	4	26
p__Actinobacteria;			6	16	2	0	0	0	0	4	0	0	0	0
p__Actinobacteria;			0	0	0	0	0	0	0	0	0	0	2	0
p__Actinobacteria;			0	6	0	0	0	0	0	0	0	0	0	6
p__Actinobacteria;			2	0	0	0	6	0	0	2	0	0	0	0
p__Actinobacteria;			0	2	0	0	0	0	0	0	0	0	0	0
p__Actinobacteria;			4	0	0	0	6	0	0	0	0	2	0	0
p__Actinobacteria;			16	0	2	0	8	0	8	0	0	0	2	0
p__Actinobacteria;			0	0	4	0	10	0	2	0	0	2	0	0
p__Actinobacteria;			0	0	4	0	2	0	0	0	0	2	0	4
p__Actinobacteria;			2	8	2	0	4	0	6	4	12	10	4	0
p__Actinobacteria;			0	0	2	0	0	0	2	6	0	0	6	0
p__Actinobacteria;			2	0	0	0	0	0	0	0	0	0	0	6
p__Actinobacteria;			0	0	0	0	0	0	0	0	0	4	0	2
p__Actinobacteria;			0	0	0	0	0	2	0	0	0	0	0	0
p__Actinobacteria;			0	10	0	0	0	0	8	0	0	2	0	0
p__Actinobacteria;			0	0	8	0	0	0	0	4	0	0	0	0
p__Actinobacteria;			0	0	0	0	0	2	0	4	0	0	0	0
p__Actinobacteria;			0	0	0	0	0	0	0	0	0	0	2	0
p__Actinobacteria;			0	0	0	0	4	0	0	0	0	8	0	0
p__Actinobacteria;			6	0	0	0	0	0	0	0	0	10	0	0
p__Actinobacteria;			2	6	0	2	4	4	0	4	0	4	0	2
p__Actinobacteria;			4	22	2	2	2	0	4	14	8	8	6	4
p__Actinobacteria;			4	8	0	0	0	0	0	0	0	4	2	2
p__Actinobacteria;			4	4	6	0	4	0	4	0	0	0	0	2
p__Actinobacteria;			0	0	0	0	0	0	0	0	0	0	0	4
p__Actinobacteria;			0	4	0	0	0	12	0	0	0	0	4	2
p__Actinobacteria;			0	0	0	0	0	4	0	0	0	8	2	0
p__Actinobacteria;			2	10	0	0	0	6	0	0	0	0	4	0
p__Actinobacteria;			4	6	0	0	0	0	0	0	8	4	0	0
p__Actinobacteria;			2	0	0	0	0	12	0	0	0	0	0	0
p__Actinobacteria;			2	10	0	2	6	4	8	6	0	4	16	0
p__Actinobacteria;			0	0	2	0	6	0	18	0	0	0	0	0
p__Actinobacteria;			6	0	2	0	0	0	0	10	0	0	2	4
p__Actinobacteria;			8	8	4	0	8	4	2	14	0	6	0	6
p__Actinobacteria;			12	0	0	0	0	10	0	6	0	0	4	0
p__Actinobacteria;			8	12	4	10	2	10	14	18	4	18	22	0
p__Actinobacteria;			18	6	18	0	4	6	2	6	0	8	2	0
p__Actinobacteria;			0	2	0	0	0	0	0	0	0	0	0	0
p__Actinobacteria;			4	10	4	0	6	0	0	2	0	2	2	0
p__Actinobacteria;			18	4	0	4	6	12	8	10	12	22	4	0
p__Actinobacteria;			4	0	0	0	4	0	0	0	2	0	0	0
p__Actinobacteria;			0	0	0	0	0	0	2	0	0	0	0	0
p__Actinobacteria;			4	2	6	0	4	2	0	0	2	2	4	2
p__Actinobacteria;			0	2	2	0	0	0	0	0	2	6	2	0
p__Actinobacteria;			0	0	0	0	2	12	0	0	0	0	0	2
p__Actinobacteria;			0	4	0	6	8	0	0	0	0	4	4	0
p__Actinobacteria;			0	6	4	0	2	2	0	0	0	4	2	4
p__Actinobacteria;			0	0	8	0	0	0	6	0	0	0	0	0
p__Actinobacteria;			0	0	0	0	2	0	0	0	0	0	0	0
p__Actinobacteria;			4	14	0	6	0	6	0	6	0	0	4	0
p__Actinobacteria;			0	0	4	0	0	0	0	0	0	0	2	0
p__Actinobacteria;			10	0	10	2	6	0	0	0	6	0	4	0
p__Actinobacteria;			0	0	0	0	0	0	0	6	2	0	0	0
p__Actinobacteria;			0	2	0	0	0	0	0	0	0	0	0	0
p__Actinobacteria;			14	0	2	0	0	0	2	0	8	0	0	0
p__Actinobacteria;			0	4	8	0	2	4	0	14	2	2	8	0
p__Actinobacteria;			2	2	0	0	2	4	0	0	0	2	0	0
p__Actinobacteria;			4	8	0	2	0	8	0	8	4	0	4	0
p__Actinobacteria;			0	0	0	0	0	0	0	0	2	2	0	0
p__Actinobacteria;			0	0	0	0	0	0	0	0	4	0	0	0
p__Actinobacteria;			0	0	2	2	4	8	2	0	0	14	0	2
p__Actinobacteria;			0	0	0	0	0	0	0	0	0	4	0	0
p__Actinobacteria;			6	4	0	0	0	0	0	0	0	0	2	0
p__Actinobacteria;			4	0	0	0	0	0	0	0	0	0	0	0
p__Actinobacteria;			2	0	8	4	0	2	0	8	0	4	0	0
p__Actinobacteria;			0	0	2	0	4	0	0	0	2	0	0	0
p__Actinobacteria;			4	0	0	0	0	0	0	6	0	0	0	2
p__Actinobacteria;			0	0	0	2	0	0	0	4	6	0	0	0
p__Actinobacteria;			0	0	0	0	0	0	2	0	0	0	0	0
p__Actinobacteria;			26	14	0	10	4	4	6	16	10	4	6	0
p__Actinobacteria;			0	0	0	0	0	2	0	8	2	0	0	0
p__Actinobacteria;			0	0	0	0	0	4	0	0	10	12	2	0
p__Actinobacteria;			0	0	0	0	0	0	0	0	0	0	6	0
p__Actinobacteria;			2	0	4	0	0	4	0	0	0	0	0	0
p__Actinobacteria;			0	0	0	6	0	2	0	0	0	0	0	0
p__Actinobacteria;			2	0	2	2	0	6	22	30	0	8	0	10
p__Actinobacteria;			4	6	0	0	0	0	0	0	0	0	0	0
p__Actinobacteria;			2	0	0	0	4	0	0	0	4	4	2	0
p__Actinobacteria;			2	4	0	0	2	0	0	0	0	4	0	0
p__Actinobacteria;			2	0	2	0	0	0	0	0	0	4	8	0
p__Actinobacteria;			4	0	2	0	6	0	2	0	2	18	0	2
p__Actinobacteria;			2	4	2	4	4	0	0	0	0	2	4	4
p__Actinobacteria;			6	2	0	0	2	0	0	0	2	6	0	0
p__Actinobacteria;			0	4	2	6	10	0	4	6	6	2	2	4
p__Actinobacteria;			12	4	12	6	22	8	8	6	2	42	32	10
p__Actinobacteria;			4	24	10	0	2	4	14	0	6	0	8	0
p__Actinobacteria;			0	0	0	0	0	0	0	0	0	0	8	0
p__Actinobacteria;			8	4	2	0	0	6	0	12	0	0	2	0
p__Actinobacteria;			2	6	0	0	0	0	0	0	2	6	6	2
p__Actinobacteria;			0	0	0	4	0	2	0	0	10	4	0	0
p__Actinobacteria;			0	0	0	0	2	2	0	0	2	0	0	0
p__Actinobacteria;			2	0	2	0	4	0	0	10	0	0	4	0
p__Actinobacteria;			4	0	2	0	0	0	0	0	0	0	0	0
p__Actinobacteria;			0	0	2	0	2	0	6	2	0	2	0	0
p__Actinobacteria;			2	0	2	0	8	10	0	0	0	2	10	0
p__Actinobacteria;			0	0	4	0	0	0	0	0	0	0	0	0
p__Actinobacteria;			10	6	2	0	0	2	2	0	0	2	10	0
p__Actinobacteria;			2	0	0	0	0	0	4	0	0	4	0	0
p__Actinobacteria;			0	6	6	2	0	0	0	4	0	14	10	4
p__Actinobacteria;			6	0	0	2	6	0	14	0	0	4	0	0
p__Actinobacteria;			10	8	8	2	0	0	4	8	2	4	0	4
p__Actinobacteria;			0	0	0	0	6	0	0	4	0	0	0	0
p__Actinobacteria;			0	0	0	0	0	2	0	8	0	6	2	0
p__Actinobacteria;			0	0	0	0	0	0	0	0	0	0	2	0
p__Actinobacteria;			0	20	6	0	2	0	6	4	4	4	0	4
p__Actinobacteria;			4	2	0	0	0	0	0	0	0	0	0	0
p__Actinobacteria;			0	2	2	6	0	0	10	0	0	0	4	0
p__Actinobacteria;			0	0	0	0	0	6	0	0	0	0	0	0
p__Actinobacteria;			0	2	0	0	0	4	0	0	0	0	0	0
p__Actinobacteria;			0	0	4	0	4	0	0	0	0	0	2	0
p__Actinobacteria;			178	166	158	106	210	102	62	122	38	318	212	102
p__Actinobacteria;			10	0	12	0	6	0	4	0	0	0	12	6
p__Actinobacteria;			20	2	2	8	0	0	6	0	2	4	2	18
p__Actinobacteria;			4	0	0	0	4	0	0	0	0	0	0	0
p__Actinobacteria;			0	0	0	0	0	2	0	0	6	4	0	0
p__Actinobacteria;			2	0	2	4	6	0	4	0	0	0	6	0
p__Actinobacteria;			14	0	4	0	0	0	2	0	0	12	4	6
p__Actinobacteria;			18	16	8	30	4	18	6	10	14	14	6	18
p__Actinobacteria;			0	0	0	2	4	2	0	0	0	8	0	0
p__Actinobacteria;			0	0	2	0	2	6	0	0	8	0	0	6
p__Actinobacteria;			8	12	0	0	0	2	12	6	2	2	10	0
p__Actinobacteria;			0	0	0	0	0	14	2	0	0	10	0	2
p__Actinobacteria;			0	0	0	0	12	0	0	0	0	0	0	0
p__Actinobacteria;			6	0	8	0	2	6	6	6	0	2	0	0
p__Actinobacteria;			8	2	12	2	4	6	0	0	0	14	0	2
p__Actinobacteria;			18	2	0	16	10	2	2	0	0	18	0	2
p__Actinobacteria;			0	0	0	0	0	0	0	0	0	2	6	0
p__Actinobacteria;			54	44	34	34	54	36	20	20	10	58	62	56
p__Actinobacteria;			16	4	4	14	8	6	4	4	6	12	12	4
p__Actinobacteria;			2	0	0	4	10	0	0	0	0	0	0	0
p__Actinobacteria;			2810	2554	2112	1880	2728	2310	2142	2170	1626	2836	2302	1906
p__Actinobacteria;			4	0	6	2	0	0	8	0	0	0	0	8
p__Actinobacteria;			0	0	2	0	0	2	0	4	6	8	0	0
p__Actinobacteria;			2	0	0	0	0	12	2	2	0	4	4	4
p__Actinobacteria;			0	0	0	2	12	0	0	0	0	0	0	0
p__Actinobacteria;			0	6	0	0	6	14	0	6	6	0	2	0
p__Actinobacteria;			0	6	2	4	0	0	0	0	2	2	0	0
p__Actinobacteria;			8	2	0	0	4	0	0	14	8	0	0	0
p__Actinobacteria;			42	24	16	26	30	16	24	36	36	36	34	12
p__Actinobacteria;			4	12	0	4	12	2	6	0	4	20	4	14
p__Actinobacteria;			232	182	140	134	176	196	270	158	168	138	146	146
p__Actinobacteria;			4	8	12	8	0	0	14	22	2	4	0	0
p__Actinobacteria;			8	2	0	0	0	6	0	0	0	0	2	0
p__Actinobacteria;			0	8	2	0	4	10	6	6	0	0	6	0
p__Actinobacteria;			4	2	2	2	0	0	0	0	4	4	0	0
p__Actinobacteria;			6	0	0	6	0	0	0	0	10	0	0	0
p__Actinobacteria;			18	4	0	0	6	24	4	4	10	2	2	10
p__Actinobacteria;			0	4	0	4	4	0	2	0	4	0	0	0
p__Actinobacteria;			2	6	2	0	2	8	2	2	0	4	2	10
p__Actinobacteria;			8	16	0	14	2	0	4	0	0	2	6	0
p__Actinobacteria;			0	2	4	6	6	14	8	0	6	2	4	12
p__Actinobacteria;			0	0	0	0	0	0	10	0	0	6	2	4
p__Actinobacteria;			12	6	6	0	0	4	0	8	0	4	0	0
p__Actinobacteria;			18	6	4	10	4	2	0	4	12	4	2	4
p__Actinobacteria;			0	6	0	0	0	0	0	0	0	0	0	0
p__Actinobacteria;			0	0	6	6	0	0	14	0	0	0	2	0
p__Actinobacteria;			6	0	6	0	6	0	4	10	6	2	0	0
p__Actinobacteria;			2	6	4	0	0	0	0	0	0	4	10	0
p__Actinobacteria;			8	6	2	0	8	2	0	14	0	0	8	4
p__Actinobacteria;			38	26	38	20	30	12	36	40	14	46	42	32
p__Actinobacteria;			4	8	2	4	14	6	0	10	2	10	0	2
p__Actinobacteria;			828	768	510	520	584	520	848	986	518	722	606	578
p__Actinobacteria;			2	0	0	0	2	6	0	8	2	0	4	10
p__Actinobacteria;			6	6	0	0	0	2	10	4	2	14	6	4
p__Actinobacteria;			136	62	42	40	50	38	96	54	36	84	66	46
p__Actinobacteria;			856	766	494	504	722	764	744	750	410	760	736	692
p__Actinobacteria;			0	0	0	0	0	0	0	4	0	0	2	0
p__Actinobacteria;			4	0	0	0	0	0	0	0	16	0	0	0
p__Actinobacteria;			6	6	20	12	26	8	12	8	2	10	22	4
p__Actinobacteria;			1888	1544	1176	1066	1378	1300	1400	1502	898	1496	1380	1064
p__Actinobacteria;			52	48	22	42	36	24	56	72	18	54	48	64
p__Actinobacteria;			12	44	24	32	30	36	22	10	18	18	24	18
p__Actinobacteria;			4	0	8	0	8	4	0	0	2	2	0	4
p__Actinobacteria;			10	8	4	0	0	0	2	0	6	2	8	6
p__Actinobacteria;			2	6	0	0	2	14	0	0	0	0	6	0
p__Actinobacteria;			14	16	8	0	12	0	2	2	8	6	16	14
p__Actinobacteria;			16	22	16	18	36	26	48	26	34	18	18	12
p__Actinobacteria;			62	50	42	66	32	24	44	86	40	30	70	32
			12488	10958	8240	7096	9822	8552	9890	10418	6780	11034	9718	7712
			12488	10958	8240	7096	9822	8552	9890	10418	6780	11034	9718	7712
;p__Bacteroidota;			0	0	0	0	4	0	0	0	0	0	0	0
;p__Bacteroidota;			0	0	0	0	0	0	2	4	0	2	0	0
;p__Bacteroidota;			0	0	0	2	2	0	2	0	0	4	0	0
;p__Bacteroidota;			0	0	16	2	0	4	2	0	2	2	2	4
;p__Bacteroidota;			0	0	0	0	0	2	0	0	0	0	0	0
;p__Bacteroidota;			24	24	26	14	60	36	22	34	42	18	40	36
;p__Bacteroidota;			0	0	0	0	0	2	0	0	0	0	0	0
;p__Bacteroidota;			0	0	0	0	0	4	0	0	0	4	8	0
;p__Bacteroidota;			44	12	12	24	30	58	44	44	38	26	26	22
;p__Bacteroidota;			0	0	0	2	0	10	0	2	0	0	0	0
;p__Bacteroidota;			6	8	16	12	20	28	36	10	20	10	2	10
;p__Bacteroidota;			0	0	0	0	0	0	6	0	2	0	0	2
;p__Bacteroidota;			0	4	2	0	0	0	10	8	16	0	0	0
;p__Bacteroidota;			0	0	0	2	0	8	0	2	8	0	0	0
;p__Bacteroidota;			0	0	10	0	0	0	0	0	2	0	4	0
;p__Bacteroidota;			4	4	6	2	12	0	4	8	22	0	4	0
;p__Bacteroidota;			0	0	0	0	0	0	0	0	0	0	2	0
;p__Bacteroidota;			10	4	20	10	22	6	22	20	16	6	10	20
;p__Bacteroidota;			4	0	0	0	0	0	2	0	0	8	0	0
;p__Bacteroidota;			2	12	16	2	10	20	28	14	16	4	12	20
;p__Bacteroidota;			138	138	248	194	348	324	380	308	410	112	104	188
;p__Bacteroidota;			0	0	2	0	6	0	0	14	6	2	6	2
;p__Bacteroidota;			0	2	2	0	6	2	6	12	14	8	2	2
;p__Bacteroidota;			2	0	2	0	0	10	0	0	0	0	0	2
;p__Bacteroidota;			0	16	0	4	8	0	0	6	6	8	10	0
;p__Bacteroidota;			2	12	6	0	14	22	0	16	16	2	0	0
;p__Bacteroidota;			0	0	0	0	8	0	2	0	0	0	0	0
;p__Bacteroidota;			2	0	2	0	6	0	8	0	0	0	0	0
;p__Bacteroidota;			0	0	0	0	0	0	4	0	0	2	2	0
;p__Bacteroidota;			0	0	0	0	0	0	0	0	0	0	2	0
;p__Bacteroidota;			0	0	4	0	0	0	0	0	0	0	0	0
;p__Bacteroidota;			0	2	2	8	6	4	2	10	0	2	8	12
;p__Bacteroidota;			16	0	0	0	0	8	0	2	0	0	6	0
;p__Bacteroidota;			8	4	4	0	0	4	0	8	0	0	0	2
;p__Bacteroidota;			0	0	2	0	0	6	0	4	2	10	2	2
;p__Bacteroidota;			2	6	0	6	0	2	0	10	2	0	8	0
;p__Bacteroidota;			0	0	2	0	0	4	0	6	6	0	0	0
;p__Bacteroidota;			0	6	0	0	0	0	0	0	0	0	0	0
;p__Bacteroidota;			0	0	2	0	0	2	0	2	4	0	2	0
;p__Bacteroidota;			14	4	2	2	0	2	0	8	0	0	2	6
;p__Bacteroidota;			20	76	114	60	116	64	176	68	148	52	24	52
;p__Bacteroidota;			6	8	6	0	0	0	0	2	0	2	2	0
;p__Bacteroidota;			2	0	0	8	0	2	2	0	0	2	0	0
;p__Bacteroidota;			0	0	12	0	2	0	0	0	2	2	6	0
;p__Bacteroidota;			6	14	0	6	4	4	2	2	4	6	6	8
;p__Bacteroidota;			336	400	572	388	654	584	800	638	724	248	280	326
;p__Bacteroidota;			0	0	0	0	0	8	0	0	0	0	0	0
;p__Bacteroidota;			0	0	2	6	0	0	0	0	0	0	0	0
			648	756	1110	754	1338	1230	1562	1262	1528	542	582	716
			648	756	1110	754	1338	1230	1562	1262	1528	542	582	716
p__Candidatus_Rokubacteria;			2792	2818	2874	2974	3562	3536	4074	3530	3646	3308	2770	2750
p__Candidatus_Rokubacteria;			0	8	4	0	16	10	16	4	0	4	0	6
p__Candidatus_Rokubacteria;			6	2	0	10	6	6	16	0	6	0	2	8
p__Candidatus_Rokubacteria;			6	0	6	6	4	2	8	2	6	4	14	14
p__Candidatus_Rokubacteria;			0	0	0	0	0	0	4	0	4	4	4	8
p__Candidatus_Rokubacteria;			2	0	6	8	4	10	8	10	26	4	8	4
p__Candidatus_Rokubacteria;			0	0	2	0	4	0	0	12	0	10	0	0
p__Candidatus_Rokubacteria;			16	12	20	12	26	24	30	14	52	28	12	20
p__Candidatus_Rokubacteria;			10	6	14	2	18	0	24	22	4	16	4	10
p__Candidatus_Rokubacteria;			10	22	8	8	34	16	18	10	28	10	6	8
p__Candidatus_Rokubacteria;			0	2	10	12	6	12	12	6	0	12	10	0
p__Candidatus_Rokubacteria;			12	6	28	28	68	58	30	42	38	16	16	26
p__Candidatus_Rokubacteria;			0	8	16	6	4	24	6	0	6	14	0	14
p__Candidatus_Rokubacteria;			28	74	50	46	62	64	52	80	34	70	46	50
p__Candidatus_Rokubacteria;			12	2	28	4	4	10	14	8	12	4	8	0
p__Candidatus_Rokubacteria;			42	26	46	48	62	82	32	76	52	14	64	26
p__Candidatus_Rokubacteria;			0	2	0	10	4	2	2	4	6	10	0	4
p__Candidatus_Rokubacteria;			8	8	14	4	10	4	24	8	12	22	8	14
p__Candidatus_Rokubacteria;			20	18	4	14	10	18	32	4	6	10	10	12
p__Candidatus_Rokubacteria;			8	10	6	0	14	2	12	14	8	4	12	4
p__Candidatus_Rokubacteria;			0	10	0	6	6	2	6	2	0	2	0	14
p__Candidatus_Rokubacteria;			20	4	14	36	14	6	28	36	54	6	12	16
p__Candidatus_Rokubacteria;			18	22	32	34	38	40	18	28	18	58	18	14
p__Candidatus_Rokubacteria;			2	2	18	0	4	2	4	2	20	0	2	0
p__Candidatus_Rokubacteria;			0	12	4	6	2	2	4	6	0	8	2	0
p__Candidatus_Rokubacteria;			0	0	0	0	0	0	6	0	2	0	0	0
p__Candidatus_Rokubacteria;			14	4	8	2	16	14	8	24	14	8	10	8
p__Candidatus_Rokubacteria;			0	0	0	2	0	4	0	0	0	0	0	0
			3026	3078	3212	3278	3998	3950	4488	3944	4054	3646	3038	3030
			3026	3078	3212	3278	3998	3950	4488	3944	4054	3646	3038	3030
p__Chloroflexi;			44	44	48	28	38	44	72	54	42	44	88	26
p__Chloroflexi;			0	0	4	0	0	0	0	2	0	4	4	0
p__Chloroflexi;			4	12	6	2	2	4	6	6	4	16	2	10
p__Chloroflexi;			6	2	14	12	18	10	6	22	14	30	12	16
p__Chloroflexi;			28	24	18	16	44	60	26	34	34	20	12	38
p__Chloroflexi;			6	0	0	2	0	0	0	18	4	0	0	0
p__Chloroflexi;			0	6	4	10	0	12	10	0	0	0	2	2
p__Chloroflexi;			12	0	4	2	8	0	2	0	2	4	2	0
p__Chloroflexi;			2	0	14	0	2	4	6	4	0	2	4	0
p__Chloroflexi;			10	20	12	6	14	14	8	2	12	6	6	2
p__Chloroflexi;			0	0	0	0	0	4	0	0	0	0	4	4
p__Chloroflexi;			2	2	4	4	10	6	2	6	0	2	8	0
p__Chloroflexi;			0	0	0	0	0	0	0	0	0	0	2	0
p__Chloroflexi;			134	212	120	74	174	178	160	152	144	110	148	58
p__Chloroflexi;			2	0	6	0	10	0	0	0	0	0	0	0
p__Chloroflexi;			0	0	0	0	0	0	0	0	16	0	0	2
p__Chloroflexi;			1644	1196	1392	1170	1980	1678	2112	1780	1822	1682	1486	1378
p__Chloroflexi;			944	840	834	854	1174	1036	1252	1054	956	1036	838	860
p__Chloroflexi;			4	0	2	0	0	0	4	6	0	0	0	2
p__Chloroflexi;			2	0	16	8	2	8	8	4	4	0	0	0
p__Chloroflexi;			0	0	2	2	4	0	4	18	8	10	0	6
p__Chloroflexi;			4	0	4	0	10	0	8	0	6	8	0	2
p__Chloroflexi;			76	42	6	62	36	28	32	34	12	40	46	38
p__Chloroflexi;			12	0	24	10	20	18	10	20	2	0	8	12
p__Chloroflexi;			0	0	6	0	2	0	0	0	0	0	0	0
p__Chloroflexi;			0	12	0	2	0	0	2	6	0	0	2	4
p__Chloroflexi;			10	12	6	0	8	14	4	10	4	10	6	0
p__Chloroflexi;			0	2	18	0	2	16	4	4	10	14	2	6
p__Chloroflexi;			6	2	4	10	0	6	6	8	0	8	20	4
p__Chloroflexi;			2	4	10	0	16	4	6	2	12	2	6	2
p__Chloroflexi;			0	0	0	0	0	4	2	0	0	0	0	0
p__Chloroflexi;			12	2	2	4	4	4	4	2	4	6	8	10
p__Chloroflexi;			16	42	28	28	22	10	4	16	22	2	18	14
p__Chloroflexi;			36	70	48	50	58	46	40	54	42	34	76	34
p__Chloroflexi;			0	0	0	0	0	6	2	2	0	2	2	6
p__Chloroflexi;			22	12	50	14	44	40	14	32	12	36	32	28
p__Chloroflexi;			4	10	6	12	4	12	12	6	4	2	4	2
p__Chloroflexi;			0	6	0	0	0	0	0	0	0	0	0	4
p__Chloroflexi;			10	0	6	0	0	4	0	0	0	2	0	0
p__Chloroflexi;			0	0	0	0	0	0	0	0	2	0	0	0
p__Chloroflexi;			0	2	2	0	0	0	2	0	0	0	0	0
p__Chloroflexi;			16	2	4	4	12	4	2	2	0	0	6	0
p__Chloroflexi;			0	0	2	0	0	4	0	0	0	0	0	0
p__Chloroflexi;			0	0	2	0	6	0	0	6	6	4	0	0
p__Chloroflexi;			0	2	0	0	0	0	0	4	0	0	2	0
p__Chloroflexi;			0	16	14	0	8	14	34	20	8	4	2	46
p__Chloroflexi;			58	24	24	32	52	36	20	14	60	46	30	30
p__Chloroflexi;			0	0	0	0	0	0	6	0	0	0	2	0
p__Chloroflexi;			0	2	0	0	4	0	0	0	0	0	0	0
p__Chloroflexi;			10	16	18	16	14	22	8	34	26	10	14	8
p__Chloroflexi;			0	12	2	6	4	4	20	2	2	6	8	2
p__Chloroflexi;			4	0	2	12	4	0	12	4	6	8	0	8
p__Chloroflexi;			10	36	14	10	26	8	28	20	30	18	26	14
p__Chloroflexi;			484	458	524	416	726	636	492	502	498	584	510	516
p__Chloroflexi;			6	0	0	0	18	0	0	0	2	0	4	2
p__Chloroflexi;			0	0	6	2	10	0	6	20	2	0	0	0
p__Chloroflexi;			2	16	0	0	2	0	8	2	14	4	2	4
p__Chloroflexi;			10	0	0	0	2	2	2	2	4	10	10	12
p__Chloroflexi;			34	14	12	6	14	0	18	10	0	18	18	6
p__Chloroflexi;			8	0	0	0	2	0	0	0	0	0	0	0
p__Chloroflexi;			0	0	0	0	0	4	0	0	0	0	2	0
p__Chloroflexi;			0	8	10	2	12	8	6	8	6	12	14	10
p__Chloroflexi;			2	2	0	0	0	0	0	0	0	2	10	0
p__Chloroflexi;			0	0	0	0	14	4	0	4	6	4	4	0
p__Chloroflexi;			32	22	12	24	76	50	22	28	4	46	24	20
p__Chloroflexi;			6	2	4	2	0	0	2	2	2	2	4	0
p__Chloroflexi;			0	0	0	0	8	0	0	0	2	0	0	0
p__Chloroflexi;			0	0	2	0	0	0	0	0	0	0	0	0
p__Chloroflexi;			0	4	2	4	2	2	0	6	6	0	0	6
p__Chloroflexi;			0	4	0	0	0	0	8	4	6	0	0	0
p__Chloroflexi;			4	0	18	6	4	22	4	2	8	16	4	0
p__Chloroflexi;			1126	874	636	752	822	744	892	902	670	750	896	874
p__Chloroflexi;			2	4	8	2	2	14	0	4	0	14	4	0
p__Chloroflexi;			6	0	0	2	0	0	0	0	0	0	0	0
p__Chloroflexi;			54	76	76	38	88	94	70	58	74	74	60	60
p__Chloroflexi;			7556	6860	6558	5656	8914	8000	8182	7964	7292	6792	6222	5656
p__Chloroflexi;			2	0	12	0	0	2	2	0	2	4	4	0
p__Chloroflexi;			0	10	8	6	0	0	2	6	6	4	0	2
p__Chloroflexi;			0	0	8	0	0	0	0	0	0	0	0	0
p__Chloroflexi;			10	8	14	4	8	4	18	6	0	6	10	4
p__Chloroflexi;			20	4	0	0	6	2	18	0	2	2	8	4
p__Chloroflexi;			22	8	6	4	2	6	10	4	4	2	2	2
p__Chloroflexi;			64	82	66	52	36	54	28	36	20	30	22	36
p__Chloroflexi;			4	18	26	6	6	24	28	18	20	16	10	22
p__Chloroflexi;			0	0	0	0	0	0	0	2	10	0	0	2
p__Chloroflexi;			0	0	0	0	6	0	0	0	2	0	0	0
p__Chloroflexi;			4	4	0	4	2	4	0	0	0	0	2	0
p__Chloroflexi;			34	52	24	14	30	46	34	16	30	48	6	22
p__Chloroflexi;			58	42	62	2	30	20	24	38	10	24	24	34
p__Chloroflexi;			0	0	0	0	4	0	0	0	0	0	0	0
p__Chloroflexi;			4	12	0	0	2	0	2	8	0	0	0	2
p__Chloroflexi;			4	0	2	16	10	4	4	4	2	0	8	4
p__Chloroflexi;			8	30	26	20	8	18	12	14	14	36	32	2
p__Chloroflexi;			76	42	28	58	34	42	50	46	20	50	78	30
p__Chloroflexi;			4	0	0	6	4	0	2	0	2	2	2	10
p__Chloroflexi;			0	0	4	0	0	0	2	0	0	0	8	0
p__Chloroflexi;			22	2	6	2	4	2	16	18	6	0	10	2
p__Chloroflexi;			0	0	2	0	6	8	14	0	6	2	0	2
p__Chloroflexi;			0	0	0	0	0	0	2	4	6	0	2	0
p__Chloroflexi;			18	18	22	10	16	2	34	12	6	4	8	18
p__Chloroflexi;			44	18	32	20	36	40	32	36	30	68	30	36
p__Chloroflexi;			4	2	2	2	2	4	24	0	0	16	34	4
p__Chloroflexi;			28	22	46	16	14	26	40	14	32	30	50	34
p__Chloroflexi;			0	0	0	2	4	10	10	2	0	0	0	0
p__Chloroflexi;			0	2	0	0	0	0	8	0	0	0	2	0
p__Chloroflexi;			32	14	4	30	4	18	26	10	2	20	30	16
p__Chloroflexi;			24	14	16	4	30	0	12	12	40	30	6	0
p__Chloroflexi;			26	34	42	32	6	26	58	48	22	20	48	38
p__Chloroflexi;			110	92	68	52	102	84	88	92	66	58	82	44
p__Chloroflexi;			38	74	30	10	38	62	60	80	60	38	50	52
p__Chloroflexi;			4	32	14	0	20	8	10	18	6	6	0	2
p__Chloroflexi;			8	20	16	22	38	16	56	46	26	36	30	24
p__Chloroflexi;			12	0	26	2	10	4	2	14	16	10	4	10
p__Chloroflexi;			12	4	4	0	10	0	0	0	0	10	0	0
p__Chloroflexi;			0	0	0	0	0	12	0	0	0	0	0	0
p__Chloroflexi;			126	166	156	70	266	134	82	198	162	158	168	132
p__Chloroflexi;			36	28	48	12	46	46	20	32	22	58	40	14
p__Chloroflexi;			248	228	152	208	256	268	302	236	188	230	218	222
p__Chloroflexi;			16	8	2	8	14	36	44	52	8	16	24	18
p__Chloroflexi;			2	0	2	6	2	8	0	0	0	0	0	0
p__Chloroflexi;			20	2	10	10	6	2	30	6	24	26	14	26
p__Chloroflexi;			24	36	18	8	10	26	30	18	24	46	12	20
p__Chloroflexi;			14	12	14	26	26	14	18	4	16	8	14	20
p__Chloroflexi;			0	0	4	4	6	0	0	2	8	0	0	0
p__Chloroflexi;			8	4	8	0	20	2	2	2	8	2	6	0
p__Chloroflexi;			0	0	0	0	8	6	2	0	12	0	0	2
p__Chloroflexi;			20	6	22	22	38	34	18	8	18	20	8	6
p__Chloroflexi;			6	0	0	2	0	8	0	2	0	0	0	6
p__Chloroflexi;			0	0	0	0	0	0	0	0	0	2	0	2
p__Chloroflexi;			2	8	0	0	2	4	2	2	0	0	0	0
			13702	12188	11722	10146	15780	14078	14950	14148	12886	12694	11832	10770
			13702	12188	11722	10146	15780	14078	14950	14148	12886	12694	11832	10770
;p__Gemmatimonadetes;			0	0	0	0	2	0	0	2	0	0	6	0
;p__Gemmatimonadetes;			2	28	34	8	24	8	26	18	42	14	4	6
;p__Gemmatimonadetes;			22	6	2	2	10	12	6	12	12	22	16	12
;p__Gemmatimonadetes;			0	0	0	0	0	0	0	0	0	8	0	0
;p__Gemmatimonadetes;			2	6	0	2	8	2	0	4	0	2	10	6
;p__Gemmatimonadetes;			18	6	30	18	36	16	8	26	20	6	12	14
;p__Gemmatimonadetes;			6	26	12	16	8	14	16	22	2	38	8	2
;p__Gemmatimonadetes;			452	526	820	484	880	714	672	478	598	534	482	408
;p__Gemmatimonadetes;			16	20	40	18	30	18	32	22	48	16	6	12
;p__Gemmatimonadetes;			1060	950	1078	972	1408	1234	1450	1286	1258	984	818	760
;p__Gemmatimonadetes;			6	0	6	0	2	6	0	0	0	0	2	4
;p__Gemmatimonadetes;			1894	1750	2480	2018	3212	2728	2846	2342	2744	1986	1692	1504
;p__Gemmatimonadetes;			12	2	4	10	34	12	12	12	14	4	10	10
;p__Gemmatimonadetes;			0	0	12	8	0	0	4	26	6	2	2	0
;p__Gemmatimonadetes;			12	4	8	12	4	18	6	16	6	4	4	0
;p__Gemmatimonadetes;			24	20	6	14	12	12	18	12	6	20	28	16
;p__Gemmatimonadetes;			4	0	2	0	0	0	0	0	0	0	0	0
;p__Gemmatimonadetes;			50	34	52	50	40	40	94	42	74	48	38	46
;p__Gemmatimonadetes;			20	40	42	44	32	30	24	24	50	20	6	12
;p__Gemmatimonadetes;			14	12	4	18	24	20	44	16	34	26	12	12
;p__Gemmatimonadetes;			0	0	0	0	0	8	0	0	0	0	0	0
;p__Gemmatimonadetes;			34	16	54	28	42	60	92	48	62	26	10	16
;p__Gemmatimonadetes;			4	0	16	4	12	2	8	2	0	0	4	2
;p__Gemmatimonadetes;			0	0	2	0	0	0	0	0	0	0	0	0
;p__Gemmatimonadetes;			26	14	16	20	22	24	12	16	28	8	8	18
;p__Gemmatimonadetes;			0	2	0	0	6	0	12	0	0	0	2	0
;p__Gemmatimonadetes;			80	86	76	54	132	44	86	54	48	72	110	52
;p__Gemmatimonadetes;			16	0	0	8	16	6	0	0	10	16	8	2
;p__Gemmatimonadetes;			30	2	8	4	16	2	6	22	22	4	8	24
;p__Gemmatimonadetes;			0	0	12	6	0	8	0	2	2	0	0	0
;p__Gemmatimonadetes;			34	34	34	42	34	50	16	12	28	44	2	22
;p__Gemmatimonadetes;			4	22	46	12	54	16	26	12	40	24	10	16
;p__Gemmatimonadetes;			0	6	2	10	2	0	0	18	8	0	0	0
			3842	3612	4898	3882	6102	5104	5516	4546	5162	3928	3318	2976
			3842	3612	4898	3882	6102	5104	5516	4546	5162	3928	3318	2976
;p__Nitrospinae;			0	0	8	0	0	12	0	0	0	10	0	0
;p__Nitrospinae;			6	6	6	4	4	8	10	8	14	14	20	22
;p__Nitrospinae;			1562	1218	2082	1176	1996	1796	1988	1698	1676	1472	1368	1516
;p__Nitrospinae;			4	4	6	2	0	2	4	4	0	4	0	2
;p__Nitrospinae;			0	0	2	4	0	8	0	6	6	0	6	10
;p__Nitrospinae;			2	8	12	20	32	6	6	4	4	20	26	8
;p__Nitrospinae;			10	14	42	24	36	38	4	10	12	18	28	34
;p__Nitrospinae;			0	12	4	8	18	12	10	0	8	16	2	2
;p__Nitrospinae;			184	172	228	200	184	250	274	176	216	208	210	180
;p__Nitrospinae;			0	4	6	4	16	0	12	2	2	2	2	0
;p__Nitrospinae;			0	0	0	0	0	0	0	0	0	2	0	4
;p__Nitrospinae;			0	0	2	8	0	0	8	6	0	0	0	0
;p__Nitrospinae;			0	0	2	2	4	0	2	16	0	0	0	2
;p__Nitrospinae;			2	24	18	18	26	12	34	12	6	18	28	14
;p__Nitrospinae;			20	6	12	10	18	8	18	8	8	28	10	18
;p__Nitrospinae;			0	6	6	6	10	2	0	0	8	6	6	0
;p__Nitrospinae;			0	0	0	0	2	2	0	0	0	0	0	2
;p__Nitrospinae;			0	0	0	6	0	0	2	4	2	2	0	0
;p__Nitrospinae;			10	8	6	6	10	20	18	28	8	4	8	8
;p__Nitrospinae;			4	2	2	14	12	6	14	8	6	8	4	22
;p__Nitrospinae;			2	4	6	2	4	2	10	2	0	2	4	4
;p__Nitrospinae;			600	494	648	430	870	558	662	538	562	444	488	438
;p__Nitrospinae;			12	12	14	6	38	20	20	10	18	8	10	6
;p__Nitrospinae;			8	28	8	16	6	10	14	14	4	2	12	12
;p__Nitrospinae;			18	8	0	0	6	0	0	2	0	6	0	8
;p__Nitrospinae;			14	6	0	0	0	10	8	6	10	2	2	8
;p__Nitrospinae;			50	20	82	54	66	48	46	28	42	42	84	46
;p__Nitrospinae;			2	0	0	0	2	0	0	0	6	0	0	0
;p__Nitrospinae;			0	4	2	0	6	4	4	10	0	0	0	0
;p__Nitrospinae;			4	0	0	0	20	0	2	2	12	0	14	14
;p__Nitrospinae;			28	10	12	22	18	16	18	14	10	12	16	26
;p__Nitrospinae;			2076	2244	2774	2186	3620	3022	2882	2672	2584	2042	2126	2202
;p__Nitrospinae;			0	4	0	0	0	8	0	4	6	12	0	0
;p__Nitrospinae;			0	0	12	0	0	10	2	0	0	0	2	0
;p__Nitrospinae;			12	8	8	6	24	20	14	12	10	14	8	8
;p__Nitrospinae;			0	2	0	0	2	2	6	0	0	0	0	2
;p__Nitrospinae;			0	4	2	0	2	6	0	2	6	4	6	0
;p__Nitrospinae;			18	44	10	28	10	26	40	16	22	16	32	20
;p__Nitrospinae;			2	4	4	6	12	14	10	6	0	0	12	14
;p__Nitrospinae;			46	34	82	42	104	80	58	56	54	30	62	80
;p__Nitrospinae;			12	26	48	32	30	50	28	22	22	40	52	28
;p__Nitrospinae;			0	0	0	0	0	0	0	6	0	0	0	0
;p__Nitrospinae;			140	188	214	136	190	222	140	134	152	138	114	106
;p__Nitrospinae;			24	6	10	16	16	18	36	20	14	8	10	16
;p__Nitrospinae;			114	134	168	96	172	174	122	150	100	146	140	110
;p__Nitrospinae;			290	318	406	248	406	494	340	270	310	264	262	246
;p__Nitrospinae;			14	10	22	10	10	36	12	12	12	14	22	4
;p__Nitrospinae;			16	18	36	14	42	20	36	42	10	12	30	34
;p__Nitrospinae;			0	0	0	0	8	0	0	0	2	0	0	0
;p__Nitrospinae;			2	10	4	8	4	8	4	8	8	0	2	16
			5308	5124	7016	4870	8056	7060	6918	6048	5952	5090	5228	5292
			5308	5124	7016	4870	8056	7060	6918	6048	5952	5090	5228	5292
p__Planctomycetota;			0	2	18	0	0	14	0	14	12	6	14	0
p__Planctomycetota;			6	6	6	0	16	28	6	6	8	10	0	10
p__Planctomycetota;			8	0	2	0	10	12	0	2	4	2	0	0
p__Planctomycetota;			34	14	26	26	38	24	20	30	34	52	18	14
p__Planctomycetota;			2	8	2	10	4	8	12	4	4	10	14	2
p__Planctomycetota;			6	4	20	0	4	12	0	6	4	12	4	0
p__Planctomycetota;			60	32	32	26	30	36	34	32	54	36	12	18
p__Planctomycetota;			0	0	0	12	4	4	0	0	0	0	0	0
p__Planctomycetota;			8	8	16	6	16	14	6	4	4	12	6	20
p__Planctomycetota;			6	0	0	0	0	0	0	2	2	0	0	0
p__Planctomycetota;			0	2	8	2	0	0	0	0	0	2	4	2
p__Planctomycetota;			4	0	10	0	2	4	0	0	0	0	2	0
p__Planctomycetota;			0	0	6	0	0	0	0	0	0	0	0	0
p__Planctomycetota;			28	10	18	32	64	48	18	42	10	24	18	30
p__Planctomycetota;			38	12	34	18	46	40	56	18	30	12	28	14
p__Planctomycetota;			2	0	16	6	16	16	6	6	18	6	10	2
p__Planctomycetota;			0	4	0	0	0	0	0	0	0	0	0	0
p__Planctomycetota;			28	40	72	32	74	40	6	32	40	36	18	14
p__Planctomycetota;			2	0	4	0	16	0	0	0	6	4	6	6
p__Planctomycetota;			8	0	4	0	0	2	0	4	8	14	0	0
p__Planctomycetota;			0	0	0	0	6	0	0	0	0	0	2	2
p__Planctomycetota;			0	0	0	6	0	0	0	0	0	0	0	0
p__Planctomycetota;			0	0	0	0	6	0	0	6	0	0	0	0
p__Planctomycetota;			28	10	18	2	10	32	26	18	4	18	16	10
p__Planctomycetota;			0	8	0	0	0	2	0	0	0	0	0	0
p__Planctomycetota;			0	0	0	0	0	0	0	0	6	0	0	8
p__Planctomycetota;			0	0	0	0	0	0	4	0	0	4	8	0
p__Planctomycetota;			0	8	6	6	2	8	6	2	20	6	0	16
p__Planctomycetota;			0	0	4	0	8	14	0	0	14	10	0	0
p__Planctomycetota;			0	0	2	0	16	10	0	0	4	0	10	4
p__Planctomycetota;			24	14	12	32	24	10	10	22	16	26	12	10
p__Planctomycetota;			102	72	68	62	102	136	146	106	122	106	112	92
p__Planctomycetota;			14	18	26	24	14	10	30	20	8	22	0	14
p__Planctomycetota;			2	0	0	0	0	4	0	0	0	0	0	0
p__Planctomycetota;			0	0	0	0	0	0	2	0	0	0	2	0
p__Planctomycetota;			52	42	12	10	24	50	58	28	26	16	26	52
p__Planctomycetota;			0	0	0	0	0	0	0	0	2	0	0	0
p__Planctomycetota;			0	0	4	0	0	0	0	0	0	0	0	0
p__Planctomycetota;			0	0	0	0	0	0	0	0	0	0	2	0
p__Planctomycetota;			0	0	0	0	0	10	2	0	0	0	0	0
p__Planctomycetota;			0	0	30	0	2	0	12	0	4	6	2	0
p__Planctomycetota;			4	6	2	4	4	12	10	0	0	8	10	6
p__Planctomycetota;			0	0	0	2	0	0	0	12	2	4	0	6
p__Planctomycetota;			8	6	2	8	0	0	4	0	6	0	4	10
p__Planctomycetota;			318	296	388	242	396	334	350	326	274	410	300	258
			792	622	868	568	954	934	824	742	746	874	660	620
			792	622	868	568	954	934	824	742	746	874	660	620
p__Proteobacteria			0	16	16	2	10	10	2	2	2	0	4	0
p__Proteobacteria			2	6	0	4	10	0	4	6	0	6	8	2
p__Proteobacteria			2	2	6	2	6	0	0	2	2	0	8	8
p__Proteobacteria			0	0	0	0	0	4	0	0	2	0	10	6
p__Proteobacteria			0	2	26	4	26	6	6	0	0	4	2	18
p__Proteobacteria			4	0	0	0	6	0	2	0	0	0	0	0
p__Proteobacteria			0	2	8	8	4	0	0	0	0	0	2	0
p__Proteobacteria			0	6	0	6	0	0	0	8	2	0	0	0
p__Proteobacteria			0	4	12	0	0	0	0	4	0	0	0	0
p__Proteobacteria			0	2	6	4	12	0	0	0	0	24	2	0
p__Proteobacteria			4	0	0	0	8	0	0	16	6	0	0	0
p__Proteobacteria			6	0	0	0	0	0	0	6	0	6	0	0
p__Proteobacteria			0	0	0	0	0	0	0	0	0	0	0	6
p__Proteobacteria			4	0	0	0	0	0	0	0	0	0	0	0
p__Proteobacteria			8	8	24	12	28	8	18	10	6	10	10	6
p__Proteobacteria			0	8	6	0	4	4	8	0	8	4	4	0
p__Proteobacteria			54	82	50	40	96	66	108	62	74	38	26	50
p__Proteobacteria			2	4	2	4	14	0	0	0	0	0	6	0
p__Proteobacteria			2	4	6	0	2	0	0	10	2	10	2	0
p__Proteobacteria			0	4	0	0	2	0	2	14	0	12	2	4
p__Proteobacteria			2	0	0	2	0	0	6	0	0	2	0	0
p__Proteobacteria			2	28	0	2	14	8	12	10	4	8	16	4
p__Proteobacteria			6	16	6	0	12	8	12	6	4	8	0	6
p__Proteobacteria			2	0	20	6	14	0	0	0	4	0	0	2
p__Proteobacteria			2	0	0	10	2	4	0	2	0	0	4	0
p__Proteobacteria			176	210	196	196	192	216	300	310	334	136	138	108
p__Proteobacteria			0	0	0	2	6	0	0	0	0	0	0	0
p__Proteobacteria			0	0	0	0	0	0	0	0	0	0	2	0
p__Proteobacteria			0	0	0	10	8	2	2	0	2	0	0	0
p__Proteobacteria			0	0	0	0	8	0	0	0	2	0	0	0
p__Proteobacteria			0	0	2	4	0	6	4	0	0	2	2	2
p__Proteobacteria			0	2	0	0	0	0	4	6	0	0	0	0
p__Proteobacteria			4	0	0	0	0	0	0	0	0	4	0	6
p__Proteobacteria			14	2	8	2	2	0	0	0	2	8	4	4
p__Proteobacteria			10	12	4	6	2	10	20	0	6	10	4	2
p__Proteobacteria			0	22	20	0	4	0	16	2	10	8	4	0
p__Proteobacteria			0	12	6	12	4	14	4	6	0	8	34	6
p__Proteobacteria			0	0	0	4	12	0	0	2	0	2	0	0
p__Proteobacteria			0	2	4	8	4	8	2	0	0	2	8	10
p__Proteobacteria			6	4	2	2	2	22	6	0	6	12	0	6
p__Proteobacteria			8	20	2	12	12	2	2	8	4	10	8	14
p__Proteobacteria			0	0	6	0	0	0	0	0	2	0	0	0
p__Proteobacteria			0	4	4	0	0	2	0	0	0	4	0	0
p__Proteobacteria			16	4	10	2	14	12	14	4	6	0	4	4
p__Proteobacteria			0	0	0	0	0	0	0	4	0	0	2	0
p__Proteobacteria			4	0	2	4	2	0	0	0	0	0	2	0
p__Proteobacteria			0	0	0	0	0	6	2	0	2	0	0	0
p__Proteobacteria			0	0	0	12	4	0	16	0	0	0	0	0
p__Proteobacteria			0	0	2	0	0	6	0	0	0	0	0	0
p__Proteobacteria			6	4	0	2	0	0	12	6	0	2	2	0
p__Proteobacteria			0	2	0	4	6	0	0	0	4	6	0	6
p__Proteobacteria			28	22	22	14	36	14	18	20	10	12	28	30
p__Proteobacteria			2	2	0	0	4	2	2	8	0	0	4	0
p__Proteobacteria			2	16	16	20	28	6	8	4	6	16	10	0
p__Proteobacteria			340	258	106	96	208	116	106	118	102	204	192	122
p__Proteobacteria			14	4	0	18	4	8	8	0	0	2	4	2
p__Proteobacteria			0	2	0	0	2	0	0	0	0	4	0	2
p__Proteobacteria			6	12	0	0	4	4	8	6	2	2	22	14
p__Proteobacteria			6	2	0	0	0	0	0	0	0	0	4	0
p__Proteobacteria			16	0	0	0	4	0	0	4	0	4	0	0
p__Proteobacteria			8	10	14	0	6	2	2	24	0	4	4	4
p__Proteobacteria			120	94	82	64	104	86	110	58	38	80	106	94
p__Proteobacteria			40	78	54	68	76	56	80	60	30	52	46	34
p__Proteobacteria			16	24	2	32	22	8	14	40	10	8	8	26
p__Proteobacteria			4	8	4	2	0	2	0	0	0	0	0	4
p__Proteobacteria			10	0	0	0	18	0	4	0	2	4	0	0
p__Proteobacteria			10	14	2	0	18	4	0	2	4	2	0	0
p__Proteobacteria			6	6	0	0	0	2	6	8	4	4	4	0
p__Proteobacteria			8	0	2	2	0	4	4	0	10	0	6	2
p__Proteobacteria			0	0	18	0	0	0	0	0	0	0	0	0
p__Proteobacteria			0	0	0	4	6	0	0	0	0	0	0	0
p__Proteobacteria			2	0	2	8	20	0	4	10	0	0	0	0
p__Proteobacteria			4	0	8	6	0	2	0	16	0	4	2	4
p__Proteobacteria			0	0	0	4	2	0	4	2	8	8	0	4
p__Proteobacteria			2	6	10	4	2	8	0	2	0	2	2	0
p__Proteobacteria			18	10	2	6	14	12	16	2	10	12	30	6
p__Proteobacteria			0	0	0	0	0	0	0	2	2	0	0	12
p__Proteobacteria			4	2	12	12	6	0	6	0	0	8	0	0
p__Proteobacteria			0	0	0	0	0	4	0	0	0	0	10	0
p__Proteobacteria			0	0	0	0	0	0	4	0	0	2	0	0
p__Proteobacteria			0	10	4	4	2	0	0	0	0	0	0	0
p__Proteobacteria			6	6	0	6	2	4	0	8	0	12	6	8
p__Proteobacteria			0	6	0	0	4	4	0	6	2	8	6	6
p__Proteobacteria			0	2	0	10	4	10	0	6	0	0	2	0
p__Proteobacteria			16	2	0	0	0	0	8	0	8	0	2	2
p__Proteobacteria			66	78	30	52	58	66	80	36	36	50	54	64
p__Proteobacteria			16	2	0	10	4	4	4	8	14	16	2	14
p__Proteobacteria			38	54	32	30	34	28	4	26	16	54	30	30
p__Proteobacteria			0	0	0	0	0	0	0	0	2	2	0	0
p__Proteobacteria			106	44	52	42	34	80	28	38	16	46	52	50
p__Proteobacteria			2	2	6	6	12	0	4	4	6	26	0	2
p__Proteobacteria			0	4	0	10	0	20	0	4	0	0	0	0
p__Proteobacteria			0	4	2	0	0	0	2	2	0	6	4	0
p__Proteobacteria			0	20	18	20	24	26	8	32	18	26	14	14
p__Proteobacteria			0	0	0	0	2	0	0	0	0	0	8	0
p__Proteobacteria			6	0	6	8	0	0	10	2	2	0	0	4
p__Proteobacteria			18	2	14	0	2	4	6	2	12	14	12	12
p__Proteobacteria			0	2	6	2	14	10	4	10	4	12	18	16
p__Proteobacteria			10	6	10	10	24	2	0	14	12	20	12	10
p__Proteobacteria			6	4	2	12	4	4	10	4	0	6	4	8
p__Proteobacteria			14	14	2	0	14	20	10	16	6	36	24	6
p__Proteobacteria			16	6	2	2	12	6	2	0	6	30	4	6
p__Proteobacteria			0	0	0	0	0	0	0	2	0	6	2	0
p__Proteobacteria			16	16	4	8	4	8	22	0	4	12	10	2
p__Proteobacteria			6	0	0	0	14	8	0	0	0	0	0	0
p__Proteobacteria			0	2	0	18	8	10	0	2	2	4	4	2
p__Proteobacteria			212	200	142	126	138	228	184	116	78	258	216	166
p__Proteobacteria			0	0	0	16	0	0	0	6	0	0	0	0
p__Proteobacteria			4	0	0	6	0	0	0	0	0	0	0	0
p__Proteobacteria			16	40	18	6	20	10	36	10	8	10	10	18
p__Proteobacteria			10	16	12	22	80	8	8	12	16	28	6	16
p__Proteobacteria			6	4	2	0	8	6	4	0	4	6	4	2
p__Proteobacteria			6	0	8	2	2	6	2	2	0	6	10	6
p__Proteobacteria			4	2	12	8	6	10	0	0	8	4	0	4
p__Proteobacteria			46	58	60	68	40	34	40	82	36	42	42	46
p__Proteobacteria			0	0	2	0	4	0	0	0	0	0	0	0
p__Proteobacteria			2	2	0	2	2	4	4	0	0	12	0	2
p__Proteobacteria			30	30	10	14	22	20	18	38	26	36	28	10
p__Proteobacteria			16	14	20	24	8	22	2	10	14	22	36	26
p__Proteobacteria			48	50	28	52	46	52	46	42	36	46	20	28
p__Proteobacteria			60	42	42	64	58	60	74	24	48	40	60	44
p__Proteobacteria			10	8	8	10	16	0	4	4	10	6	24	18
p__Proteobacteria			2	4	2	0	0	2	14	0	6	8	2	2
p__Proteobacteria			12	22	36	18	28	10	28	0	30	22	14	12
p__Proteobacteria			4	8	0	0	4	12	0	0	0	6	6	0
p__Proteobacteria			0	0	6	0	0	0	0	0	0	0	2	0
p__Proteobacteria			4	22	2	8	14	4	0	0	2	14	4	6
p__Proteobacteria			0	4	0	0	8	6	0	2	0	2	6	0
p__Proteobacteria			4	4	0	0	0	0	4	6	0	20	0	0
p__Proteobacteria			8	6	6	8	4	16	8	6	2	22	16	12
p__Proteobacteria			0	0	6	14	0	8	2	0	4	0	0	4
p__Proteobacteria			32	66	38	56	84	62	24	36	22	96	60	76
p__Proteobacteria			0	0	0	0	4	2	0	0	2	0	4	4
p__Proteobacteria			430	442	390	364	630	386	376	446	256	618	630	324
p__Proteobacteria			2	2	0	8	0	2	4	2	6	0	12	0
p__Proteobacteria			16	0	2	4	0	0	0	0	0	2	0	0
p__Proteobacteria			4	0	2	4	22	0	2	0	0	18	18	2
p__Proteobacteria			0	0	4	14	10	0	0	0	0	10	0	2
p__Proteobacteria			8	20	2	8	8	4	36	18	6	14	30	12
p__Proteobacteria			22	6	2	0	0	2	6	0	0	0	0	0
p__Proteobacteria			0	0	10	0	0	8	0	2	2	0	0	10
p__Proteobacteria			4	8	8	8	2	0	0	0	0	12	2	4
p__Proteobacteria			0	0	2	0	0	0	0	6	0	10	2	2
p__Proteobacteria			2	4	12	2	8	2	18	8	10	8	0	0
p__Proteobacteria			4	6	12	14	4	4	4	6	2	6	0	4
p__Proteobacteria			28	12	16	2	2	12	12	20	6	28	0	6
p__Proteobacteria			0	0	0	0	0	0	0	0	0	0	4	0
p__Proteobacteria			26	8	10	18	14	34	16	28	8	16	22	56
p__Proteobacteria			32	18	24	16	48	18	44	20	34	24	18	34
p__Proteobacteria			10	2	6	14	0	4	6	0	16	2	2	10
p__Proteobacteria			14	0	0	0	0	0	0	0	0	0	2	0
p__Proteobacteria			182	146	156	116	168	168	250	196	146	184	192	188
p__Proteobacteria			0	0	0	10	0	2	2	0	0	0	0	0
p__Proteobacteria			0	0	8	2	14	20	0	6	0	18	0	8
p__Proteobacteria			4	8	8	18	2	6	2	2	10	28	0	2
p__Proteobacteria			2	0	0	0	2	2	0	0	2	0	2	0
p__Proteobacteria			0	0	0	0	0	0	0	0	0	6	4	0
p__Proteobacteria			0	4	6	2	0	10	0	0	0	2	0	10
p__Proteobacteria			0	2	2	0	24	8	0	0	0	2	4	0
p__Proteobacteria			14	6	8	0	16	2	10	6	0	6	14	30
p__Proteobacteria			8	8	0	4	2	10	4	0	2	4	8	4
p__Proteobacteria			0	0	0	2	0	0	6	0	0	2	0	0
p__Proteobacteria			0	0	0	0	0	0	0	0	2	0	2	0
p__Proteobacteria			2	0	0	0	0	0	4	12	2	6	0	2
p__Proteobacteria			4	8	10	18	4	10	4	8	6	22	4	12
p__Proteobacteria			0	0	0	0	0	0	0	0	0	0	4	0
p__Proteobacteria			4	4	0	4	0	4	12	0	0	18	4	10
p__Proteobacteria			16	0	2	6	2	4	0	10	2	10	16	2
p__Proteobacteria			6	8	18	16	2	0	14	0	14	6	2	8
p__Proteobacteria			0	0	0	0	0	4	0	2	0	0	0	0
p__Proteobacteria			2	6	2	0	0	0	2	4	0	0	2	0
p__Proteobacteria			0	0	0	0	0	2	2	0	0	10	0	0
p__Proteobacteria			6	2	4	4	6	0	4	0	0	4	8	6
p__Proteobacteria			0	0	0	0	8	0	0	2	0	0	0	0
p__Proteobacteria			0	0	0	0	14	0	0	0	0	0	2	0
p__Proteobacteria			0	0	0	0	0	0	2	0	0	0	0	0
p__Proteobacteria			2	0	0	0	0	2	4	16	4	4	0	2
p__Proteobacteria			8	0	2	4	0	0	12	4	2	4	8	2
p__Proteobacteria			2	4	6	6	4	2	8	2	0	2	10	0
p__Proteobacteria			0	0	4	4	6	0	0	2	0	0	0	4
p__Proteobacteria			6	0	0	2	4	6	0	2	6	4	8	0
p__Proteobacteria			8	4	8	0	0	0	0	10	4	4	10	6
p__Proteobacteria			0	2	4	0	8	6	0	0	2	4	0	0
p__Proteobacteria			6	0	4	6	6	12	8	14	0	0	24	18
p__Proteobacteria			6	8	8	12	30	12	8	12	18	42	22	10
p__Proteobacteria			0	4	0	0	2	0	0	0	4	2	6	6
p__Proteobacteria			0	2	0	2	0	0	4	0	0	8	20	10
p__Proteobacteria			12	2	8	14	12	8	8	4	8	0	12	8
p__Proteobacteria			2	24	2	0	10	14	0	0	2	2	14	4
p__Proteobacteria			12	18	2	14	12	8	2	8	16	8	2	4
p__Proteobacteria			4	22	0	14	8	2	4	6	0	12	8	0
p__Proteobacteria			0	6	0	12	8	20	0	4	2	0	0	0
p__Proteobacteria			0	4	6	0	0	0	0	4	4	0	0	0
p__Proteobacteria			4	0	0	0	0	12	2	0	2	2	6	2
p__Proteobacteria			28	20	10	10	18	0	10	4	6	42	56	28
p__Proteobacteria			0	0	0	0	0	0	8	12	0	2	12	6
p__Proteobacteria			0	0	0	8	0	0	2	2	0	0	6	0
p__Proteobacteria			14	8	14	12	6	18	16	10	14	16	6	4
p__Proteobacteria			0	6	0	0	2	0	0	4	0	0	0	4
p__Proteobacteria			0	0	0	0	0	0	0	0	0	6	2	2
p__Proteobacteria			134	122	88	84	134	118	72	110	94	182	126	98
p__Proteobacteria			0	4	6	16	6	8	12	10	6	14	16	18
p__Proteobacteria			24	50	22	4	30	20	14	12	26	26	16	24
p__Proteobacteria			8	10	0	8	4	10	2	10	8	6	14	6
p__Proteobacteria			214	230	160	174	220	230	204	164	120	276	292	238
p__Proteobacteria			0	0	2	0	0	0	0	0	0	0	0	0
p__Proteobacteria			6	10	4	6	2	10	10	18	4	14	12	20
p__Proteobacteria			4	0	2	0	6	4	0	0	0	0	0	0
p__Proteobacteria			0	8	2	2	10	6	0	8	2	4	2	0
p__Proteobacteria			0	2	6	0	2	0	2	0	0	0	2	8
p__Proteobacteria			4	0	0	0	0	10	0	0	0	0	0	0
p__Proteobacteria			0	10	0	2	16	12	2	4	4	6	6	2
p__Proteobacteria			0	0	2	2	0	0	4	2	0	2	0	0
p__Proteobacteria			12	24	6	32	24	18	24	22	12	48	38	8
p__Proteobacteria			14	10	6	10	14	6	16	12	0	10	14	12
p__Proteobacteria			222	200	86	102	212	114	152	152	86	304	210	102
p__Proteobacteria			6	0	2	0	0	4	0	6	6	0	6	0
p__Proteobacteria			0	2	2	0	0	12	2	0	4	0	14	0
p__Proteobacteria			0	0	0	4	0	0	6	10	0	2	0	0
p__Proteobacteria			0	12	0	0	0	0	8	6	6	0	0	0
p__Proteobacteria			2	0	6	0	4	12	0	2	2	0	0	0
p__Proteobacteria			0	2	0	0	0	0	0	0	0	0	4	0
p__Proteobacteria			16	4	16	12	14	14	20	0	6	8	22	20
p__Proteobacteria			8	18	8	34	8	6	0	2	0	22	14	6
p__Proteobacteria			50	48	46	62	38	36	14	30	24	36	6	36
p__Proteobacteria			0	0	0	0	2	0	0	0	0	0	0	2
p__Proteobacteria			0	8	0	4	0	0	0	8	2	0	2	2
p__Proteobacteria			0	0	0	0	0	0	10	4	0	0	2	0
p__Proteobacteria			4	2	12	10	12	8	4	8	6	6	14	8
p__Proteobacteria			14	4	6	4	12	2	6	0	4	2	4	6
p__Proteobacteria			0	0	0	0	0	0	0	2	0	0	0	0
p__Proteobacteria			0	0	0	0	0	0	2	0	0	0	0	0
p__Proteobacteria			14	10	0	4	20	22	0	6	10	4	6	14
p__Proteobacteria			58	90	60	78	32	52	96	62	60	82	74	68
p__Proteobacteria			96	104	106	112	116	134	176	158	128	104	132	116
p__Proteobacteria			12	0	2	0	0	4	10	4	10	2	10	2
p__Proteobacteria			46	22	38	10	30	36	52	44	62	22	46	14
p__Proteobacteria			14	0	0	0	0	0	0	0	2	0	0	8
p__Proteobacteria			0	0	0	0	4	0	0	2	0	0	0	0
p__Proteobacteria			0	2	0	0	0	0	0	0	0	10	0	0
p__Proteobacteria			0	0	0	0	0	0	2	0	0	6	0	0
p__Proteobacteria			4	0	0	2	0	0	0	0	0	0	6	0
p__Proteobacteria			2	2	0	0	6	4	0	2	0	10	0	10
p__Proteobacteria			16	6	32	58	38	46	42	26	12	34	66	34
p__Proteobacteria			0	0	6	0	0	4	4	0	0	0	0	6
p__Proteobacteria			0	18	0	0	2	2	0	0	2	0	0	2
p__Proteobacteria			14	6	2	12	10	12	8	4	2	20	6	10
p__Proteobacteria			0	0	8	0	2	0	0	0	0	2	0	0
p__Proteobacteria			0	6	4	8	2	2	22	0	2	8	0	0
p__Proteobacteria			4	0	0	0	0	0	2	0	0	0	0	0
p__Proteobacteria			16	18	14	8	4	28	36	28	32	14	12	14
p__Proteobacteria			24	2	6	4	0	2	0	8	0	8	10	4
p__Proteobacteria			0	10	0	0	14	0	2	12	0	0	6	4
p__Proteobacteria			0	2	0	4	8	4	0	4	0	0	0	0
p__Proteobacteria			0	2	0	4	0	6	2	0	0	0	0	0
p__Proteobacteria			12	18	2	6	0	2	10	4	0	0	6	2
p__Proteobacteria			2	0	0	0	6	0	0	0	0	0	0	0
p__Proteobacteria			0	0	0	0	2	0	0	2	0	16	0	6
p__Proteobacteria			0	0	4	4	0	0	6	4	0	22	4	0
p__Proteobacteria			4	2	2	8	8	4	0	10	0	0	0	6
p__Proteobacteria			0	0	0	0	6	0	2	2	0	0	0	0
p__Proteobacteria			1182	1004	722	918	1052	934	864	692	700	1134	1078	816
p__Proteobacteria			8	2	0	0	10	0	8	0	0	0	10	4
p__Proteobacteria			38	42	22	20	32	28	38	16	20	42	40	22
p__Proteobacteria			202	166	118	142	208	216	192	132	98	186	172	130
p__Proteobacteria			0	0	4	2	4	0	0	2	0	0	0	0
p__Proteobacteria			338	308	224	274	358	254	280	260	160	336	324	214
p__Proteobacteria			0	6	0	2	2	2	8	2	6	6	0	0
p__Proteobacteria			4	14	6	4	10	0	0	0	6	2	2	14
p__Proteobacteria			8	0	0	4	2	6	4	0	2	12	2	2
p__Proteobacteria			208	172	118	178	170	142	168	190	98	220	184	152
p__Proteobacteria			92	40	44	54	52	66	20	40	28	42	42	42
p__Proteobacteria			3886	3406	2474	2520	3332	2924	2958	2436	1796	3704	3630	2832
p__Proteobacteria			2	6	2	2	6	8	6	8	12	12	0	0
p__Proteobacteria			0	0	0	0	8	0	0	0	0	0	0	4
p__Proteobacteria			2	0	0	0	0	6	2	0	0	0	0	0
p__Proteobacteria			0	4	0	0	0	0	0	0	0	0	0	0
p__Proteobacteria			0	0	0	4	0	0	0	0	0	0	2	0
p__Proteobacteria			0	2	2	10	2	0	4	0	0	0	8	2
p__Proteobacteria			8	8	14	0	8	34	0	4	8	10	4	14
p__Proteobacteria			4	0	0	4	2	6	0	10	0	16	0	0
p__Proteobacteria			6	0	0	0	0	0	8	0	0	0	0	0
p__Proteobacteria			6	4	0	2	14	0	6	2	4	0	0	2
p__Proteobacteria			2	0	0	0	0	0	0	0	0	0	0	2
p__Proteobacteria			0	0	0	0	10	0	0	0	0	0	0	0
p__Proteobacteria			0	0	0	0	0	0	4	0	0	10	0	0
p__Proteobacteria			0	0	0	0	0	4	0	0	0	0	0	0
p__Proteobacteria			0	0	0	8	6	0	6	0	0	0	0	0
p__Proteobacteria			0	0	0	0	2	14	4	0	4	0	0	0
p__Proteobacteria			10	0	4	0	0	0	0	0	0	2	0	0
p__Proteobacteria			0	2	0	0	0	2	18	0	0	4	2	4
p__Proteobacteria			4	0	0	0	2	10	0	2	6	0	0	2
p__Proteobacteria			0	4	2	0	0	0	4	2	0	8	0	0
p__Proteobacteria			6	8	0	4	0	0	4	0	0	0	0	6
p__Proteobacteria			0	0	0	0	0	0	8	0	0	2	0	2
p__Proteobacteria			10	24	20	22	6	10	14	4	4	10	34	4
p__Proteobacteria			0	0	0	0	8	0	0	0	0	0	0	0
p__Proteobacteria			0	0	0	0	10	4	0	0	0	0	0	0
p__Proteobacteria			4	10	2	4	4	2	12	10	6	2	12	2
p__Proteobacteria			4	0	0	0	0	0	0	0	0	0	0	0
p__Proteobacteria			0	0	2	0	0	0	0	0	0	0	0	0
p__Proteobacteria			0	2	0	6	2	0	0	0	0	0	6	2
p__Proteobacteria			0	0	2	0	0	0	0	0	0	0	0	0
p__Proteobacteria			2	0	0	0	0	0	2	0	4	0	0	0
p__Proteobacteria			0	0	0	0	0	6	0	0	0	0	0	0
p__Proteobacteria			0	8	0	0	0	6	0	2	0	0	0	0
p__Proteobacteria			0	0	4	0	0	0	0	0	0	0	0	0
p__Proteobacteria			0	6	4	6	2	12	6	0	0	0	4	0
p__Proteobacteria			0	2	0	0	0	10	0	0	0	0	0	0
p__Proteobacteria			0	0	0	4	0	0	0	0	0	0	0	0
p__Proteobacteria			28	10	6	0	22	12	6	16	12	24	8	12
p__Proteobacteria			0	0	6	2	4	2	0	0	0	0	0	0
p__Proteobacteria			72	52	24	12	36	44	56	58	18	84	32	20
p__Proteobacteria			10	4	6	0	2	0	0	6	2	0	14	0
p__Proteobacteria			4	4	2	2	2	2	8	0	0	2	0	2
p__Proteobacteria			0	2	0	0	0	0	6	2	0	0	0	0
p__Proteobacteria			0	0	0	10	2	6	2	6	0	0	0	4
p__Proteobacteria			2	10	18	8	16	30	8	10	2	4	10	2
p__Proteobacteria			0	2	0	0	6	2	0	0	0	4	24	0
p__Proteobacteria			2	10	0	4	0	6	0	0	0	4	0	0
p__Proteobacteria			0	0	4	0	0	6	0	16	2	0	4	0
p__Proteobacteria			0	0	6	0	0	0	0	2	0	14	12	6
p__Proteobacteria			0	0	0	0	0	0	0	2	0	0	6	0
p__Proteobacteria			0	0	0	0	0	0	0	0	0	0	4	0
p__Proteobacteria			18	0	0	22	14	4	20	12	6	20	12	34
p__Proteobacteria			10	0	0	4	0	2	0	2	0	0	0	2
p__Proteobacteria			0	4	0	0	10	4	2	2	6	0	0	4
p__Proteobacteria			0	0	0	0	0	0	2	0	0	0	2	0
p__Proteobacteria			12	32	8	10	44	32	34	18	38	30	14	18
p__Proteobacteria			118	90	102	154	276	182	170	72	168	152	92	134
p__Proteobacteria			0	8	0	0	0	0	0	2	0	0	0	0
p__Proteobacteria			2	8	4	2	6	32	0	18	4	2	4	2
p__Proteobacteria			0	0	0	0	0	0	0	0	2	0	0	0
p__Proteobacteria			0	0	0	0	6	0	2	0	0	0	2	0
p__Proteobacteria			4	8	0	14	0	0	4	12	14	16	14	16
p__Proteobacteria			0	0	0	0	0	0	0	0	0	0	0	4
p__Proteobacteria			2	0	4	2	0	4	4	2	4	4	2	8
p__Proteobacteria			0	0	2	0	0	2	4	2	0	4	0	0
p__Proteobacteria			0	16	0	2	2	0	0	0	2	0	0	2
p__Proteobacteria			50	16	26	14	32	52	56	36	26	28	34	16
p__Proteobacteria			4	0	14	2	2	2	0	4	10	6	2	0
p__Proteobacteria			0	0	0	0	0	0	2	0	0	4	0	0
p__Proteobacteria			4	0	2	0	0	6	0	0	0	0	0	0
p__Proteobacteria			4	2	0	0	0	8	0	0	2	0	0	0
p__Proteobacteria			0	0	0	0	0	0	2	0	0	2	4	6
p__Proteobacteria			132	150	154	146	104	192	222	238	182	170	158	136
p__Proteobacteria			4	4	2	0	2	2	4	4	16	12	0	4
p__Proteobacteria			34	18	20	18	44	66	16	30	46	20	26	20
p__Proteobacteria			2	2	0	0	0	8	2	0	4	0	2	0
p__Proteobacteria			0	0	0	0	0	4	2	0	0	0	0	0
p__Proteobacteria			8	0	0	0	0	2	4	4	0	4	2	4
p__Proteobacteria			0	0	0	0	0	0	0	2	0	0	0	0
p__Proteobacteria			0	0	0	0	0	8	0	0	0	0	0	0
p__Proteobacteria			2	14	0	0	6	0	2	2	2	6	0	8
p__Proteobacteria			14	0	10	4	2	0	0	0	4	2	0	0
p__Proteobacteria			2	0	0	4	2	0	0	8	0	0	0	0
p__Proteobacteria			2	0	0	0	0	0	6	10	2	0	0	6
p__Proteobacteria			22	8	10	8	8	16	20	2	8	30	12	14
p__Proteobacteria			28	36	28	18	66	54	44	56	24	22	56	24
p__Proteobacteria			0	8	0	0	0	0	2	0	0	0	0	0
p__Proteobacteria			6	0	2	8	0	2	0	4	2	0	6	0
p__Proteobacteria			0	2	0	4	0	24	10	0	14	0	4	0
p__Proteobacteria			14	0	4	8	6	6	10	0	8	8	0	4
p__Proteobacteria			0	0	0	6	0	4	12	4	0	0	0	0
p__Proteobacteria			2	2	6	0	4	10	2	2	6	2	10	4
p__Proteobacteria			4	6	0	0	8	8	8	16	22	2	10	0
p__Proteobacteria			2	26	16	2	6	0	6	0	0	4	0	0
p__Proteobacteria			0	0	6	0	0	0	0	8	2	0	0	0
p__Proteobacteria			4	4	18	12	14	2	12	10	8	8	14	0
p__Proteobacteria			10	0	2	6	0	0	0	2	0	4	0	2
p__Proteobacteria			1268	1402	940	800	1082	1092	1126	1036	664	1382	1266	862
p__Proteobacteria			68	158	64	82	44	62	116	114	48	140	104	102
p__Proteobacteria			0	0	4	0	0	0	2	0	0	0	0	10
p__Proteobacteria			0	0	2	0	0	0	0	4	6	0	2	0
p__Proteobacteria			0	0	0	2	4	0	0	4	4	0	0	0
p__Proteobacteria			6	16	4	2	10	8	8	4	14	2	0	6
p__Proteobacteria			0	0	10	0	0	0	0	0	0	0	0	0
p__Proteobacteria			0	4	0	0	0	0	0	0	0	0	0	0
p__Proteobacteria			0	0	0	0	0	0	0	0	0	2	0	0
p__Proteobacteria			2	2	0	8	4	0	0	0	0	0	0	0
p__Proteobacteria			4	4	0	12	4	14	6	4	0	0	2	4
p__Proteobacteria			2	4	2	2	8	6	4	14	10	0	0	6
p__Proteobacteria			0	0	0	0	0	0	0	0	2	0	0	0
p__Proteobacteria			0	0	0	0	10	0	6	4	0	0	0	8
p__Proteobacteria			2	0	2	0	0	0	0	0	4	0	0	0
p__Proteobacteria			0	8	0	0	0	4	2	6	0	4	0	0
p__Proteobacteria			8	10	0	0	0	0	0	0	2	0	0	2
p__Proteobacteria			2	0	0	0	4	2	0	0	0	0	4	0
p__Proteobacteria			0	0	0	0	4	0	0	8	0	0	0	2
p__Proteobacteria			0	2	0	0	0	0	2	8	8	0	0	0
p__Proteobacteria			0	0	0	2	0	8	0	0	0	0	0	0
p__Proteobacteria			0	0	0	0	0	2	0	4	0	0	0	0
p__Proteobacteria			20	6	2	2	4	10	0	14	26	2	4	8
p__Proteobacteria			0	0	0	0	0	2	2	0	0	2	2	0
p__Proteobacteria			2	0	2	0	0	2	0	0	0	0	0	0
p__Proteobacteria			0	4	2	6	0	4	6	0	4	4	10	0
p__Proteobacteria			0	0	8	6	0	2	0	0	0	0	0	0
p__Proteobacteria			4	0	4	0	0	0	0	2	0	0	0	0
p__Proteobacteria			22	4	4	0	2	0	0	4	4	0	0	0
p__Proteobacteria			6	0	6	2	6	2	0	0	0	4	0	0
p__Proteobacteria			0	0	0	0	2	0	0	0	0	6	0	0
p__Proteobacteria			0	4	8	0	0	0	0	2	6	0	0	2
p__Proteobacteria			0	0	6	0	0	0	0	0	0	0	0	0
p__Proteobacteria			2	2	4	4	6	10	10	10	2	4	2	0
p__Proteobacteria			4	4	8	2	2	2	10	16	0	4	6	4
p__Proteobacteria			0	4	0	2	16	14	0	0	2	0	6	0
p__Proteobacteria			0	0	10	0	0	2	0	2	2	0	0	0
p__Proteobacteria			4	2	8	4	0	0	6	0	0	14	4	10
p__Proteobacteria			0	0	0	0	0	0	0	0	0	0	0	2
p__Proteobacteria			0	6	0	8	0	0	0	0	0	0	10	0
p__Proteobacteria			0	0	2	0	0	0	0	14	8	0	0	2
p__Proteobacteria			0	2	4	0	2	0	0	8	4	0	0	0
p__Proteobacteria			8	10	10	6	30	26	16	28	22	20	18	6
p__Proteobacteria			0	0	4	6	6	6	4	8	6	4	0	0
p__Proteobacteria			4	0	4	6	0	2	0	0	0	0	4	4
p__Proteobacteria			2	0	0	0	0	6	2	6	0	0	0	0
p__Proteobacteria			138	132	192	152	160	202	178	212	200	140	76	106
p__Proteobacteria			0	4	0	0	8	0	4	4	0	0	0	0
p__Proteobacteria			0	0	0	2	8	12	0	0	0	2	4	0
p__Proteobacteria			0	0	0	0	0	8	0	0	0	0	0	0
p__Proteobacteria			0	0	2	2	0	10	10	0	6	6	0	2
p__Proteobacteria			0	4	0	2	4	2	0	0	4	0	0	12
p__Proteobacteria			0	0	0	0	0	0	2	0	0	0	0	0
p__Proteobacteria			0	12	4	0	12	8	0	16	2	6	0	2
p__Proteobacteria			4	0	0	2	0	0	6	2	0	0	0	0
p__Proteobacteria			0	0	0	0	0	0	2	0	0	0	0	0
p__Proteobacteria			0	4	0	4	2	8	0	18	6	0	0	4
p__Proteobacteria			0	16	2	0	0	2	2	0	0	18	0	2
p__Proteobacteria			6	0	0	0	0	0	0	2	0	0	0	0
p__Proteobacteria			4	16	18	34	6	20	6	12	26	12	10	12
p__Proteobacteria			0	0	4	0	0	2	0	0	0	0	0	0
p__Proteobacteria			0	0	2	4	14	2	0	2	8	0	0	0
p__Proteobacteria			36	50	48	28	38	58	56	46	50	32	22	32
p__Proteobacteria			8	0	4	2	4	2	6	2	12	0	4	0
p__Proteobacteria			0	0	0	0	0	0	0	0	0	0	0	2
p__Proteobacteria			4	26	6	4	0	0	4	0	6	0	4	4
p__Proteobacteria			0	0	0	0	6	0	4	0	4	4	0	0
p__Proteobacteria			0	0	0	0	12	0	0	0	0	0	0	0
p__Proteobacteria			0	2	0	4	4	6	0	0	0	0	0	10
p__Proteobacteria			0	0	14	0	2	2	4	0	0	0	0	0
p__Proteobacteria			16	0	8	6	0	4	4	8	8	0	0	0
p__Proteobacteria			0	0	8	6	4	12	0	0	8	4	0	12
p__Proteobacteria			0	0	0	0	0	0	0	0	4	0	0	0
p__Proteobacteria			10	14	12	2	20	14	8	16	30	18	14	20
p__Proteobacteria			0	2	0	0	4	0	2	0	2	0	0	0
p__Proteobacteria			8	0	0	6	0	2	6	2	0	2	0	4
p__Proteobacteria			0	2	8	4	0	8	10	14	8	10	4	4
p__Proteobacteria			12	6	2	0	10	6	4	0	4	0	0	2
p__Proteobacteria			0	0	0	0	0	6	0	0	4	12	18	0
p__Proteobacteria			0	6	8	14	0	0	2	0	0	4	0	4
p__Proteobacteria			0	0	0	0	0	0	0	0	0	0	0	2
p__Proteobacteria			0	0	8	0	0	0	0	2	0	8	4	0
p__Proteobacteria			0	0	0	0	4	0	0	0	0	2	0	0
p__Proteobacteria			0	4	8	0	0	0	0	0	0	0	0	0
p__Proteobacteria			2	2	0	0	4	2	0	0	6	0	0	0
p__Proteobacteria			18	4	4	22	8	16	20	22	10	16	12	30
p__Proteobacteria			0	0	0	0	0	2	0	0	0	0	0	0
p__Proteobacteria			2	4	2	6	2	10	4	8	2	4	4	6
p__Proteobacteria			0	0	0	0	0	2	2	4	4	0	0	0
p__Proteobacteria			0	0	0	0	2	0	0	0	0	0	10	0
p__Proteobacteria			0	8	6	0	0	2	4	0	2	2	2	2
p__Proteobacteria			2	4	6	6	2	8	10	8	0	4	10	8
p__Proteobacteria			4	0	0	4	0	0	4	4	0	4	0	2
p__Proteobacteria			0	0	0	0	0	0	14	2	0	2	0	0
p__Proteobacteria			2	0	0	0	0	0	6	4	2	4	0	0
p__Proteobacteria			0	4	0	0	0	0	0	0	0	0	0	0
p__Proteobacteria			0	4	8	0	10	0	4	2	0	2	4	2
p__Proteobacteria			0	10	2	10	6	2	2	8	0	0	4	0
p__Proteobacteria			0	0	2	2	8	10	2	4	0	2	0	0
p__Proteobacteria			0	14	0	0	0	12	10	0	0	8	0	0
p__Proteobacteria			0	0	8	0	0	0	10	4	2	0	12	2
p__Proteobacteria			0	0	4	2	8	2	0	0	0	0	0	0
p__Proteobacteria			0	6	8	0	0	0	0	2	10	0	2	18
p__Proteobacteria			2	26	24	2	8	0	0	18	4	12	2	4
p__Proteobacteria			0	0	0	4	2	14	12	4	16	6	6	2
p__Proteobacteria			2	8	10	2	10	12	6	0	6	0	0	8
p__Proteobacteria			4	16	14	28	10	28	16	26	18	18	20	8
p__Proteobacteria			0	0	0	0	0	4	0	4	0	0	0	0
p__Proteobacteria			0	2	0	12	0	0	0	0	0	0	0	2
p__Proteobacteria			4	4	8	0	6	4	8	16	6	0	0	6
p__Proteobacteria			12	2	0	2	6	2	6	10	8	8	2	0
p__Proteobacteria			18	12	8	22	30	24	38	38	26	28	16	16
p__Proteobacteria			10	0	2	0	4	0	4	8	0	2	6	0
p__Proteobacteria			118	74	66	36	86	74	86	36	86	60	48	42
p__Proteobacteria			0	0	10	2	2	4	0	0	0	4	0	0
p__Proteobacteria			0	0	12	4	0	12	2	8	2	0	2	0
p__Proteobacteria			0	2	0	2	0	0	0	2	0	0	0	0
p__Proteobacteria			2	4	0	2	16	8	12	4	2	0	0	8
p__Proteobacteria			4	0	8	0	0	4	0	0	0	4	0	0
p__Proteobacteria			4	8	0	14	8	8	12	18	2	4	10	8
p__Proteobacteria			0	0	0	0	0	0	2	0	0	0	2	0
p__Proteobacteria			2	0	0	0	10	0	6	0	14	0	0	0
p__Proteobacteria			2	6	0	8	0	0	2	2	4	0	2	2
p__Proteobacteria			0	0	0	0	10	2	4	2	2	0	0	0
p__Proteobacteria			0	0	0	0	4	4	0	0	12	0	0	0
p__Proteobacteria			20	14	40	22	18	16	40	36	40	20	40	26
p__Proteobacteria			2	0	0	0	0	0	10	0	0	2	0	2
p__Proteobacteria			0	4	0	0	0	0	0	8	6	0	0	4
p__Proteobacteria			2	6	4	0	2	0	4	8	4	0	0	4
p__Proteobacteria			0	0	0	0	4	0	0	4	0	0	0	0
p__Proteobacteria			0	4	0	0	0	0	4	0	0	0	0	0
p__Proteobacteria			0	2	4	0	0	0	2	6	10	4	0	0
p__Proteobacteria			4	12	4	4	10	6	2	14	12	2	6	0
p__Proteobacteria			0	4	0	14	0	4	0	2	6	8	0	0
p__Proteobacteria			1650	1296	1578	1234	1508	1256	1502	1326	1416	1230	1102	974
p__Proteobacteria			0	0	0	0	2	0	0	0	6	0	8	0
p__Proteobacteria			0	0	6	0	2	2	0	2	8	0	6	0
p__Proteobacteria			8	4	10	2	0	8	0	8	4	16	0	10
p__Proteobacteria			0	0	0	4	0	0	0	0	2	16	0	0
p__Proteobacteria			0	4	6	0	0	6	6	0	6	4	0	6
p__Proteobacteria			0	0	0	0	0	0	0	0	0	0	0	2
p__Proteobacteria			0	0	0	0	2	0	0	0	0	0	0	0
p__Proteobacteria			4	2	0	8	2	0	4	0	2	2	24	4
p__Proteobacteria			0	0	0	0	0	0	0	12	0	0	0	2
p__Proteobacteria			0	4	0	6	10	8	6	8	2	16	14	0
p__Proteobacteria			6	2	12	0	4	2	22	6	10	0	2	6
p__Proteobacteria			38	48	38	78	50	64	102	14	28	72	50	34
p__Proteobacteria			0	0	0	2	0	0	2	0	2	0	0	0
p__Proteobacteria			0	16	12	0	12	16	6	0	8	28	14	2
p__Proteobacteria			44	20	32	36	40	30	18	26	12	36	8	12
p__Proteobacteria			32	6	32	26	8	26	22	10	18	12	8	14
p__Proteobacteria			12	10	2	10	10	4	4	20	4	2	4	6
p__Proteobacteria			18	20	84	22	84	34	36	32	20	54	24	38
p__Proteobacteria			2	0	0	0	0	0	0	0	0	6	0	0
p__Proteobacteria			0	18	2	16	16	8	0	2	2	10	0	0
p__Proteobacteria			0	0	2	0	0	2	0	0	0	4	0	0
p__Proteobacteria			68	24	84	60	42	88	66	44	64	64	20	54
p__Proteobacteria			0	0	0	6	6	0	0	2	0	0	0	0
p__Proteobacteria			0	0	14	0	12	2	24	0	14	4	2	2
p__Proteobacteria			2	2	8	4	16	4	10	2	12	4	10	8
p__Proteobacteria			4	2	2	0	0	4	2	0	0	0	0	2
p__Proteobacteria			0	4	0	0	0	0	0	0	0	0	0	0
p__Proteobacteria			14	20	20	14	20	42	18	24	24	14	8	18
p__Proteobacteria			4	16	16	40	4	12	20	0	8	26	6	12
p__Proteobacteria			0	0	2	4	0	12	0	0	2	0	0	0
p__Proteobacteria			14	0	0	0	0	2	2	2	0	8	0	0
p__Proteobacteria			0	10	6	0	14	18	30	26	0	12	4	18
p__Proteobacteria			4	6	2	6	14	0	8	8	8	4	12	2
p__Proteobacteria			0	0	4	4	0	6	2	4	8	0	0	4
p__Proteobacteria			2	16	24	12	30	58	22	6	14	44	6	12
p__Proteobacteria			40	22	36	20	20	38	54	46	20	32	8	4
p__Proteobacteria			2	12	20	6	6	10	4	38	12	14	10	2
p__Proteobacteria			2	16	10	0	16	8	20	12	6	12	2	0
p__Proteobacteria			0	0	2	6	6	0	0	0	0	0	0	0
p__Proteobacteria			0	2	26	0	8	10	6	0	2	0	8	4
p__Proteobacteria			0	2	0	0	0	0	0	0	0	4	2	0
p__Proteobacteria			4	34	16	20	26	54	40	32	38	22	22	8
p__Proteobacteria			52	18	44	34	62	112	48	28	16	38	40	40
p__Proteobacteria			208	146	270	344	330	378	398	168	172	290	232	252
p__Proteobacteria			0	4	30	6	20	14	2	0	6	24	10	8
p__Proteobacteria			26	32	50	24	38	68	38	26	36	52	24	48
p__Proteobacteria			10	8	16	0	6	24	34	24	8	10	10	12
p__Proteobacteria			2	6	20	34	14	44	8	6	20	10	42	14
p__Proteobacteria			4	0	12	20	8	6	2	2	0	4	12	6
p__Proteobacteria			24	8	34	18	20	28	18	18	16	20	10	24
p__Proteobacteria			6	10	0	2	10	2	0	0	0	2	8	4
p__Proteobacteria			10	12	28	16	48	26	34	26	14	34	26	12
p__Proteobacteria			24	10	10	14	6	6	10	4	10	0	16	10
p__Proteobacteria			0	0	0	0	0	10	0	6	0	0	0	0
p__Proteobacteria			0	10	8	22	6	10	6	4	8	10	2	12
p__Proteobacteria			22	4	10	12	22	24	8	24	2	32	8	4
p__Proteobacteria			4	18	8	6	16	12	8	2	10	0	12	4
p__Proteobacteria			0	0	0	0	2	0	6	0	0	0	4	0
p__Proteobacteria			2	2	2	0	6	20	4	0	4	4	0	2
p__Proteobacteria			0	8	0	0	0	2	0	0	0	0	0	8
p__Proteobacteria			4	6	0	0	0	0	8	0	8	4	0	0
p__Proteobacteria			96	48	146	58	202	106	74	68	92	136	90	96
p__Proteobacteria			10	2	0	0	0	4	0	0	8	0	0	0
p__Proteobacteria			8	6	8	10	8	16	12	10	16	6	10	8
p__Proteobacteria			0	0	0	0	0	0	2	0	0	6	0	0
p__Proteobacteria			0	14	8	8	24	10	14	14	10	20	14	28
p__Proteobacteria			2	0	0	0	10	2	2	0	4	0	0	0
p__Proteobacteria			6	0	8	2	10	22	2	16	8	2	4	14
p__Proteobacteria			4	2	0	0	0	4	0	4	0	0	0	4
p__Proteobacteria			294	226	350	224	248	232	282	342	220	204	236	156
p__Proteobacteria			12	20	8	4	22	14	8	16	2	16	8	14
p__Proteobacteria			2	0	0	4	0	0	10	4	0	0	8	6
p__Proteobacteria			4	12	12	4	2	10	8	4	6	2	8	8
p__Proteobacteria			0	2	0	0	16	0	4	0	0	4	12	6
p__Proteobacteria			208	144	142	116	200	112	182	124	204	172	148	132
p__Proteobacteria			0	4	6	4	0	0	12	0	0	8	2	0
p__Proteobacteria			0	8	0	0	0	0	0	0	0	0	0	0
p__Proteobacteria			0	0	0	0	0	0	4	2	0	0	2	0
p__Proteobacteria			4	0	0	0	12	2	4	0	2	4	0	2
p__Proteobacteria			0	0	2	0	8	4	2	6	4	0	0	0
p__Proteobacteria			4	8	0	2	2	6	8	10	4	0	12	2
p__Proteobacteria			0	2	6	4	8	6	0	0	0	10	2	0
p__Proteobacteria			0	0	2	6	0	4	6	0	0	6	0	0
p__Proteobacteria			0	0	0	0	0	0	0	0	0	10	0	0
p__Proteobacteria			0	0	0	0	0	4	0	0	2	0	0	0
p__Proteobacteria			14	16	24	10	28	22	16	28	8	24	14	2
p__Proteobacteria			6	8	0	6	6	4	2	10	0	8	6	2
p__Proteobacteria			0	0	0	0	0	0	0	0	0	2	0	0
p__Proteobacteria			6	6	6	4	12	12	6	12	6	10	10	8
p__Proteobacteria			12	38	12	14	10	2	10	2	18	14	10	8
p__Proteobacteria			2828	2298	2756	2276	2808	2640	2954	2546	2574	2100	1880	1714
p__Proteobacteria			8	6	12	8	0	10	16	4	10	12	12	8
p__Proteobacteria			8	6	6	6	36	4	8	0	2	6	24	14
p__Proteobacteria			0	0	0	0	0	0	2	0	6	0	0	0
p__Proteobacteria			0	0	2	0	0	0	0	0	0	0	0	0
p__Proteobacteria			4	4	10	6	12	4	0	0	4	18	4	4
p__Proteobacteria			6	2	4	12	10	4	12	0	4	6	16	0
p__Proteobacteria			6	2	0	2	2	0	2	8	2	0	8	0
p__Proteobacteria			6	2	4	2	10	8	8	2	6	2	0	4
p__Proteobacteria			2	0	6	2	2	4	0	0	0	2	2	0
p__Proteobacteria			28	16	24	28	44	34	12	22	36	12	12	16
p__Proteobacteria			4	0	14	0	0	0	0	0	0	20	4	0
p__Proteobacteria			0	0	0	0	0	2	0	4	12	0	0	0
p__Proteobacteria			30	36	28	30	66	38	32	22	26	20	30	38
p__Proteobacteria			32	10	10	8	6	6	14	38	14	14	12	20
p__Proteobacteria			2	14	12	2	6	10	12	8	10	4	4	10
p__Proteobacteria			0	6	0	0	0	8	0	6	0	8	0	0
p__Proteobacteria			16	12	4	0	6	2	2	2	34	12	0	6
p__Proteobacteria			12	0	16	6	4	2	10	4	24	6	2	0
p__Proteobacteria			4	0	0	0	0	0	0	0	2	0	2	0
p__Proteobacteria			0	8	0	0	2	0	0	0	4	0	0	0
p__Proteobacteria			0	0	0	6	2	0	0	0	2	0	10	2
p__Proteobacteria			30	18	30	18	24	38	22	16	26	10	22	18
p__Proteobacteria			0	0	2	2	0	0	4	0	0	0	0	0
p__Proteobacteria			22	62	40	36	58	102	68	62	72	32	36	36
p__Proteobacteria			6	6	6	6	18	0	20	4	4	8	8	16
p__Proteobacteria			14	28	30	36	70	46	38	26	40	18	16	18
p__Proteobacteria			12	10	0	2	0	4	0	4	0	8	0	0
p__Proteobacteria			32	10	26	14	12	14	12	18	22	12	18	2
p__Proteobacteria			44	50	56	36	52	62	30	38	68	26	38	20
p__Proteobacteria			42	36	32	50	80	40	26	36	36	26	32	40
p__Proteobacteria			8	6	20	8	22	6	8	20	8	4	4	0
p__Proteobacteria			12	24	16	14	10	2	4	8	22	6	2	32
p__Proteobacteria			6	8	0	4	14	0	8	2	4	10	4	0
p__Proteobacteria			26	20	24	56	38	26	46	38	40	20	36	26
p__Proteobacteria			0	2	2	0	6	4	2	12	0	4	0	2
p__Proteobacteria			4	12	0	4	0	0	0	2	0	0	0	2
p__Proteobacteria			8	8	4	12	20	6	4	10	4	4	6	2
p__Proteobacteria			0	0	4	6	0	0	0	0	0	0	8	4
p__Proteobacteria			10	6	0	6	4	0	4	2	2	0	2	0
p__Proteobacteria			0	2	2	2	2	2	4	0	0	12	0	0
p__Proteobacteria			2	0	2	0	0	4	0	0	4	2	0	0
p__Proteobacteria			2	0	20	8	0	16	18	22	10	12	2	6
p__Proteobacteria			62	40	58	76	62	116	40	82	54	68	72	28
p__Proteobacteria			0	10	8	2	0	4	4	12	4	6	6	6
p__Proteobacteria			0	0	0	0	0	0	2	0	0	0	0	0
p__Proteobacteria			0	0	6	0	0	0	8	0	0	8	2	0
p__Proteobacteria			8	0	4	0	0	10	10	0	14	0	0	4
p__Proteobacteria			0	4	6	4	6	12	6	10	0	14	2	0
p__Proteobacteria			8	8	4	4	10	4	6	14	12	8	10	12
p__Proteobacteria			14	40	26	32	26	34	30	44	40	38	12	28
p__Proteobacteria			2	0	0	0	4	0	6	2	2	0	0	0
p__Proteobacteria			0	0	2	0	0	0	0	0	0	0	0	0
p__Proteobacteria			818	508	730	486	768	716	900	754	648	652	656	644
p__Proteobacteria			0	4	0	0	0	0	0	0	0	0	0	0
p__Proteobacteria			0	0	10	0	8	10	0	2	0	4	0	0
p__Proteobacteria			2	0	0	0	2	4	0	0	4	0	2	0
p__Proteobacteria			2	0	6	2	0	0	0	0	8	10	12	0
p__Proteobacteria			0	2	12	2	0	18	0	4	12	10	0	0
p__Proteobacteria			0	2	0	0	2	4	4	0	2	0	0	0
p__Proteobacteria			0	0	0	0	0	10	0	0	6	0	0	0
p__Proteobacteria			0	6	2	0	0	0	0	0	0	0	0	0
p__Proteobacteria			2	6	2	2	0	0	14	0	0	4	0	0
p__Proteobacteria			0	0	0	0	0	0	4	0	0	0	0	0
p__Proteobacteria			2	4	18	8	16	2	18	22	22	16	4	16
p__Proteobacteria			16	0	0	0	0	2	4	2	4	0	0	0
p__Proteobacteria			14	22	6	0	16	4	14	2	12	4	14	6
p__Proteobacteria			6	8	0	2	2	4	14	0	6	0	2	0
p__Proteobacteria			0	4	10	0	0	0	0	2	4	0	0	0
p__Proteobacteria			0	4	12	4	10	14	6	16	2	6	10	2
p__Proteobacteria			2	2	2	4	0	10	2	2	8	10	6	2
p__Proteobacteria			2	12	8	18	6	18	4	18	12	10	10	20
p__Proteobacteria			0	0	2	0	6	0	12	6	6	8	0	0
p__Proteobacteria			2	0	0	4	8	4	2	0	8	0	0	0
p__Proteobacteria			336	460	456	290	318	620	654	652	684	388	358	236
p__Proteobacteria			10	4	6	0	0	2	2	18	0	0	4	12
p__Proteobacteria			10	36	26	24	24	44	30	30	52	50	26	10
p__Proteobacteria			14	0	20	18	32	10	6	16	8	4	22	4
p__Proteobacteria			22	12	4	4	12	20	34	14	14	24	6	6
p__Proteobacteria			26	40	18	50	40	50	24	34	68	64	20	28
p__Proteobacteria			0	2	6	0	2	8	0	2	16	12	0	2
p__Proteobacteria			18	68	62	42	90	70	66	30	82	48	52	36
p__Proteobacteria			182	294	266	208	414	372	242	224	262	294	248	222
p__Proteobacteria			2	10	30	22	20	74	46	10	26	32	18	20
p__Proteobacteria			0	8	6	4	2	18	0	4	12	12	16	0
p__Proteobacteria			12	14	12	10	10	28	8	8	32	16	18	4
p__Proteobacteria			2	0	2	4	10	28	12	4	12	12	10	2
p__Proteobacteria			40	44	32	32	30	68	34	40	42	48	24	48
p__Proteobacteria			6	0	2	2	2	0	0	6	4	0	0	0
p__Proteobacteria			4	0	4	28	36	30	18	28	18	4	30	10
p__Proteobacteria			16	4	26	6	14	14	4	6	12	10	2	6
p__Proteobacteria			4	8	10	10	12	18	12	8	18	6	24	16
p__Proteobacteria			0	4	2	4	0	4	4	0	8	4	0	0
p__Proteobacteria			0	0	0	0	0	2	0	0	0	0	0	2
p__Proteobacteria			4	2	0	0	2	2	4	12	8	0	6	2
p__Proteobacteria			6	0	8	8	18	0	4	0	0	2	4	2
p__Proteobacteria			0	4	6	12	2	0	6	4	0	2	0	8
p__Proteobacteria			0	6	0	0	4	0	0	8	10	8	0	2
p__Proteobacteria			12	0	8	0	0	4	12	2	2	4	6	2
p__Proteobacteria			2	14	18	14	12	22	8	14	2	30	18	0
p__Proteobacteria			0	0	2	10	0	0	0	0	0	0	6	0
p__Proteobacteria			0	0	0	0	6	0	0	0	0	0	0	0
p__Proteobacteria			18	68	46	38	76	82	46	78	86	30	46	44
p__Proteobacteria			12	14	14	20	12	4	2	8	6	14	6	0
p__Proteobacteria			0	16	2	8	16	18	8	16	14	16	6	6
p__Proteobacteria			354	850	818	670	922	1276	730	654	858	746	656	702
p__Proteobacteria			16	20	26	18	40	42	34	6	26	20	14	12
p__Proteobacteria			14	0	8	4	12	10	4	6	0	2	2	0
p__Proteobacteria			0	0	2	2	8	6	2	4	2	0	0	0
p__Proteobacteria			620	542	432	490	748	858	584	572	598	564	566	564
p__Proteobacteria			0	0	6	0	0	4	0	0	0	4	0	2
p__Proteobacteria			0	4	4	0	6	0	2	4	0	4	6	0
p__Proteobacteria			0	8	0	0	0	4	0	0	0	6	0	0
p__Proteobacteria			70	96	28	66	82	54	78	96	82	54	56	38
p__Proteobacteria			0	4	0	0	6	0	0	0	0	0	0	0
p__Proteobacteria			0	0	0	0	10	0	0	4	2	2	0	0
p__Proteobacteria			368	298	296	312	342	362	334	308	354	192	296	314
p__Proteobacteria			166	222	160	208	320	244	204	190	178	148	142	122
p__Proteobacteria			528	576	724	586	926	750	614	592	692	536	482	388
p__Proteobacteria			68	104	80	78	116	178	170	84	126	72	86	86
p__Proteobacteria			44	62	42	32	58	62	52	38	22	46	28	56
p__Proteobacteria			338	312	342	328	448	354	404	274	342	228	280	194
p__Proteobacteria			122	148	200	122	162	138	160	136	136	102	136	108
p__Proteobacteria			220	174	262	258	284	286	208	202	300	166	220	128
p__Proteobacteria			258	268	292	210	278	188	238	188	164	168	180	122
p__Proteobacteria			8	30	12	36	46	26	34	8	24	26	4	18
p__Proteobacteria			458	428	510	484	442	440	354	396	458	342	278	260
p__Proteobacteria			4	22	42	46	34	38	16	26	18	12	10	12
p__Proteobacteria			8	24	10	10	46	18	10	14	24	30	8	12
p__Proteobacteria			198	222	256	202	260	272	246	222	240	182	146	154
p__Proteobacteria			94	60	60	20	64	18	36	32	40	30	36	32
p__Proteobacteria			0	10	4	16	16	6	16	2	12	4	0	12
p__Proteobacteria			176	220	190	152	232	224	178	170	164	136	120	116
p__Proteobacteria			290	236	254	258	350	322	240	266	332	202	154	222
p__Proteobacteria			0	8	2	0	0	2	0	0	2	0	6	0
p__Proteobacteria			0	0	16	0	0	0	6	4	6	6	0	18
p__Proteobacteria			0	0	0	0	0	0	0	0	2	0	0	0
p__Proteobacteria			0	0	4	2	10	2	0	4	0	0	0	0
p__Proteobacteria			0	0	0	0	10	0	2	0	0	0	2	0
p__Proteobacteria			0	0	0	6	0	4	8	0	0	0	0	0
p__Proteobacteria			4	0	0	0	6	0	4	0	0	0	2	0
p__Proteobacteria			0	0	6	0	0	10	4	4	0	2	0	10
p__Proteobacteria			208	198	218	156	388	208	188	168	216	186	214	158
p__Proteobacteria			6	2	0	0	0	0	0	0	0	2	0	0
p__Proteobacteria			8	8	14	6	0	8	2	10	10	4	2	0
p__Proteobacteria			0	0	0	0	10	0	0	0	0	0	0	8
p__Proteobacteria			0	0	0	0	2	8	0	0	14	4	0	0
p__Proteobacteria			16	0	0	0	0	0	0	0	0	0	0	0
p__Proteobacteria			0	10	0	16	6	0	0	4	0	10	4	0
p__Proteobacteria			2	0	4	0	4	2	0	6	0	4	0	0
p__Proteobacteria			10	32	10	20	34	64	16	26	26	22	0	4
p__Proteobacteria			0	0	0	2	10	0	4	2	2	0	6	0
p__Proteobacteria			0	0	0	2	4	0	4	2	0	2	0	0
p__Proteobacteria			2	2	0	2	0	6	2	8	14	0	0	4
p__Proteobacteria			4	8	22	6	8	4	6	4	2	0	0	2
p__Proteobacteria			0	10	6	18	6	0	8	8	2	2	4	0
p__Proteobacteria			182	212	266	136	250	126	306	336	350	148	192	218
p__Proteobacteria			10	18	10	2	32	20	8	8	28	22	2	8
p__Proteobacteria			0	4	8	0	2	8	2	6	4	0	0	0
p__Proteobacteria			0	0	0	0	8	0	0	0	2	0	0	0
p__Proteobacteria			0	0	2	0	0	0	0	4	0	6	0	2
p__Proteobacteria			0	0	6	10	0	0	0	0	0	0	4	0
p__Proteobacteria			0	4	0	0	0	0	0	2	4	0	0	10
p__Proteobacteria			0	0	4	0	0	0	0	0	8	0	0	0
p__Proteobacteria			0	0	0	0	10	0	2	4	0	4	8	0
p__Proteobacteria			8	6	24	4	42	8	28	12	8	4	22	4
p__Proteobacteria			66	82	80	66	100	126	112	96	74	74	98	24
p__Proteobacteria			26	2	6	4	6	10	2	2	0	12	4	2
p__Proteobacteria			0	0	10	0	0	0	0	0	0	0	0	0
p__Proteobacteria			0	0	8	0	0	0	0	0	0	0	0	0
p__Proteobacteria			22	12	2	4	2	2	0	12	2	0	2	4
p__Proteobacteria			14	2	28	16	12	8	10	4	14	12	18	18
p__Proteobacteria			370	350	370	394	638	498	412	390	380	308	304	252
p__Proteobacteria			0	0	12	0	0	0	2	0	6	0	8	0
p__Proteobacteria			2	4	8	2	0	0	4	8	6	8	0	2
p__Proteobacteria			2	0	0	10	0	0	2	0	4	6	0	6
p__Proteobacteria			10	18	14	4	4	16	12	22	26	16	14	14
p__Proteobacteria			8	6	18	22	16	2	12	2	10	6	0	4
p__Proteobacteria			30	28	12	10	24	10	2	36	4	30	32	14
p__Proteobacteria			16	28	6	0	2	2	6	10	2	2	0	4
p__Proteobacteria			20	4	0	10	10	18	0	10	2	14	16	2
p__Proteobacteria			38	12	14	14	22	24	12	30	4	28	24	24
p__Proteobacteria			12	2	0	0	8	4	4	0	4	4	2	2
p__Proteobacteria			58	24	24	52	62	28	58	22	22	20	70	60
p__Proteobacteria			0	0	0	0	0	12	0	0	0	0	4	0
p__Proteobacteria			4	0	6	0	0	14	18	0	8	8	0	6
p__Proteobacteria			20	6	14	10	34	34	18	26	16	38	12	26
p__Proteobacteria			0	0	16	6	14	4	0	4	4	2	2	0
p__Proteobacteria			6	0	4	8	2	4	4	0	0	0	10	0
p__Proteobacteria			2	12	6	4	0	10	2	14	4	10	10	0
p__Proteobacteria			472	458	644	332	480	522	506	480	436	564	500	354
p__Proteobacteria			0	2	0	2	2	2	0	4	4	4	0	4
p__Proteobacteria			2	0	2	2	0	0	20	0	4	0	0	0
p__Proteobacteria			80	74	126	78	76	80	98	110	58	84	82	68
p__Proteobacteria			6	0	8	10	2	4	2	10	2	12	4	0
p__Proteobacteria			30	22	48	40	18	16	52	32	22	34	54	42
p__Proteobacteria			22	18	32	16	24	14	16	24	22	40	8	10
p__Proteobacteria			2	0	0	4	0	4	0	2	0	0	0	0
p__Proteobacteria			0	0	0	0	8	0	0	4	2	0	0	0
p__Proteobacteria			0	0	0	0	0	10	0	0	0	0	0	0
p__Proteobacteria			8	4	0	12	0	2	14	8	4	4	4	0
p__Proteobacteria			14	0	4	0	0	0	2	2	6	0	0	4
p__Proteobacteria			0	0	0	0	0	0	4	0	0	0	4	2
p__Proteobacteria			12	2	4	16	10	12	24	10	26	6	26	6
p__Proteobacteria			0	16	2	10	2	0	4	6	0	18	8	12
p__Proteobacteria			2	8	2	0	6	0	0	0	2	0	0	0
p__Proteobacteria			0	0	0	0	0	6	0	0	0	4	8	0
p__Proteobacteria			0	2	0	0	2	0	2	8	0	2	0	2
p__Proteobacteria			66	46	92	38	136	76	86	64	102	68	60	22
p__Proteobacteria			0	0	2	0	0	4	0	0	0	10	0	0
p__Proteobacteria			4	0	4	0	16	8	0	16	2	4	6	4
p__Proteobacteria			252	244	190	294	310	242	312	216	206	282	202	190
p__Proteobacteria			0	6	2	2	0	0	0	0	6	0	0	0
p__Proteobacteria			2	0	0	0	0	0	0	0	2	0	0	0
p__Proteobacteria			4	0	0	0	8	4	6	0	2	10	6	2
p__Proteobacteria			0	2	0	6	2	4	2	4	0	2	0	0
p__Proteobacteria			2	6	0	0	0	6	0	0	0	4	2	4
p__Proteobacteria			0	2	0	10	4	4	2	0	2	0	0	4
p__Proteobacteria			4	2	0	2	0	6	0	0	0	0	2	2
p__Proteobacteria			0	2	0	0	8	0	0	0	0	0	0	2
p__Proteobacteria			0	0	0	0	8	20	0	6	0	0	0	0
p__Proteobacteria			2	0	2	6	0	2	0	0	0	0	6	4
p__Proteobacteria			4	0	0	0	0	0	6	0	10	4	0	0
p__Proteobacteria			4	2	6	0	6	0	2	4	0	2	0	6
p__Proteobacteria			40	28	28	18	28	16	34	28	30	24	22	24
p__Proteobacteria			4	4	12	12	20	10	22	10	30	2	14	6
p__Proteobacteria			0	6	0	2	0	0	0	0	0	0	0	0
p__Proteobacteria			0	0	0	0	0	0	0	0	4	0	0	0
p__Proteobacteria			9052	9232	10456	9036	12866	11488	12324	10900	10674	11038	10026	8610
p__Proteobacteria			4	8	4	6	0	0	12	0	8	0	0	8
p__Proteobacteria			0	8	4	4	0	0	0	0	6	0	0	4
p__Proteobacteria			46	48	32	50	30	32	58	12	18	40	42	32
p__Proteobacteria			0	8	16	14	0	14	12	10	16	8	4	8
p__Proteobacteria			6	2	4	10	0	6	2	8	0	0	6	2
p__Proteobacteria			72	36	126	64	94	78	74	108	116	98	46	38
p__Proteobacteria			158	140	292	112	298	184	288	242	344	264	174	214
p__Proteobacteria			20	0	2	16	28	4	8	4	32	8	10	10
p__Proteobacteria			84	38	58	76	104	74	104	94	58	44	54	96
p__Proteobacteria			18	10	44	14	38	14	12	10	14	18	28	6
p__Proteobacteria			0	2	0	0	0	2	6	2	0	0	4	4
p__Proteobacteria			144	112	200	170	152	228	264	230	236	170	132	142
p__Proteobacteria			16	20	60	36	22	32	70	26	30	20	30	40
p__Proteobacteria			56	18	52	26	54	74	58	22	60	46	36	62
p__Proteobacteria			118	120	194	156	148	164	174	176	130	118	178	132
p__Proteobacteria			0	10	2	0	2	2	6	0	16	0	0	6
p__Proteobacteria			18	16	26	26	18	28	20	12	6	40	18	22
p__Proteobacteria			122	88	168	90	124	130	190	166	158	164	58	132
p__Proteobacteria			0	0	0	0	0	0	4	0	0	0	0	0
p__Proteobacteria			26	44	54	26	36	60	38	48	58	58	30	36
p__Proteobacteria			66	64	114	90	60	82	100	60	86	54	48	76
p__Proteobacteria			14	0	16	44	14	14	42	24	18	8	30	18
p__Proteobacteria			0	6	10	14	16	4	10	12	0	20	2	6
p__Proteobacteria			0	0	12	0	0	0	0	0	0	0	0	0
p__Proteobacteria			0	0	0	0	10	4	4	8	2	0	0	4
p__Proteobacteria			0	6	4	0	16	0	6	0	0	0	4	8
p__Proteobacteria			0	4	0	0	6	0	0	0	0	0	0	0
p__Proteobacteria			0	0	2	2	0	0	0	0	0	0	2	0
p__Proteobacteria			16	8	4	2	20	14	4	10	10	22	0	4
p__Proteobacteria			36	28	40	38	24	44	50	20	30	16	16	26
p__Proteobacteria			8	0	0	0	0	0	0	0	14	0	0	0
p__Proteobacteria			16	8	12	8	6	24	12	16	6	8	2	4
p__Proteobacteria			20	30	36	8	58	20	50	10	26	34	24	16
p__Proteobacteria			32	16	22	20	12	24	42	24	28	2	0	36
p__Proteobacteria			8	0	0	0	2	0	2	0	0	0	2	0
p__Proteobacteria			16	16	26	4	8	12	16	8	2	8	8	2
p__Proteobacteria			108	64	98	82	72	78	116	96	92	50	110	70
p__Proteobacteria			108	58	154	48	66	82	108	120	70	122	124	62
p__Proteobacteria			48	20	38	46	54	62	46	52	68	58	50	16
p__Proteobacteria			2	6	4	6	6	0	12	14	8	0	10	0
p__Proteobacteria			0	12	2	2	4	0	0	2	2	0	0	0
p__Proteobacteria			0	0	0	0	2	0	0	0	0	0	0	0
p__Proteobacteria			226	358	538	588	558	672	644	472	578	702	644	552
p__Proteobacteria			4	2	6	10	0	8	12	12	12	6	6	4
p__Proteobacteria			50	36	64	24	28	34	52	56	44	24	36	42
p__Proteobacteria			0	0	0	0	8	10	0	8	10	6	4	4
p__Proteobacteria			0	0	2	16	10	10	8	2	0	0	0	0
p__Proteobacteria			40	24	14	26	28	20	20	44	26	44	10	32
p__Proteobacteria			0	0	0	0	4	0	0	0	2	4	0	4
p__Proteobacteria			0	4	0	0	8	4	0	0	8	2	6	10
p__Proteobacteria			2	14	0	32	14	10	20	28	10	32	14	12
p__Proteobacteria			2	32	10	38	22	8	22	2	8	22	16	36
p__Proteobacteria			62	90	140	68	124	88	106	118	84	124	102	88
p__Proteobacteria			2	6	2	2	0	0	0	2	2	2	0	4
p__Proteobacteria			18	2	2	4	0	2	2	14	6	4	2	0
p__Proteobacteria			28	26	90	28	68	52	100	46	128	108	38	62
p__Proteobacteria			48	4	14	22	18	26	34	8	24	8	30	14
p__Proteobacteria			2	6	0	4	0	2	0	2	0	6	2	0
p__Proteobacteria			0	0	20	0	0	0	6	2	0	2	2	20
p__Proteobacteria			0	0	14	0	6	4	4	10	0	0	2	0
p__Proteobacteria			0	0	0	0	0	10	0	0	0	0	0	0
p__Proteobacteria			0	2	0	8	0	2	0	6	0	0	0	0
p__Proteobacteria			2	0	0	0	2	4	0	8	0	0	0	4
p__Proteobacteria			0	0	0	0	4	2	0	2	0	0	0	0
p__Proteobacteria			10	10	4	8	0	12	0	0	4	14	4	0
p__Proteobacteria			0	2	0	0	0	2	0	0	0	0	0	0
p__Proteobacteria			0	2	0	0	0	2	0	0	4	0	2	2
p__Proteobacteria			0	6	0	0	4	2	0	0	0	2	4	0
p__Proteobacteria			0	6	0	0	2	0	0	0	0	0	0	0
p__Proteobacteria			8	2	0	0	10	4	8	6	4	0	10	0
p__Proteobacteria			4	0	0	0	0	2	2	0	6	0	0	0
p__Proteobacteria			0	4	6	0	4	0	0	0	0	0	0	2
p__Proteobacteria			2	4	2	0	20	20	6	10	0	10	12	0
p__Proteobacteria			2	0	22	6	4	30	6	0	0	6	4	14
p__Proteobacteria			0	0	0	0	0	10	2	0	0	6	6	0
p__Proteobacteria			8	6	14	14	12	20	8	22	2	0	14	16
p__Proteobacteria			0	2	0	0	2	6	0	0	0	2	4	2
p__Proteobacteria			0	0	0	4	0	0	2	0	0	0	0	0
p__Proteobacteria			0	2	0	0	6	4	0	6	6	10	0	0
p__Proteobacteria			0	2	0	6	12	0	2	0	2	0	2	0
p__Proteobacteria			2	8	0	0	0	0	0	0	0	0	0	4
p__Proteobacteria			8	8	2	0	22	14	8	10	6	2	2	2
p__Proteobacteria			0	0	0	0	4	0	0	10	2	0	2	0
p__Proteobacteria			0	6	6	0	0	10	0	6	0	2	4	0
p__Proteobacteria			0	6	8	4	0	8	0	10	4	0	0	8
p__Proteobacteria			2	0	4	0	0	0	6	0	0	0	4	0
p__Proteobacteria			2	4	0	4	0	12	0	0	2	0	0	0
p__Proteobacteria			2	0	0	8	10	0	0	0	0	10	2	0
p__Proteobacteria			162	150	302	220	270	390	168	176	266	142	168	164
p__Proteobacteria			50	32	28	50	58	36	58	24	54	20	54	40
p__Proteobacteria			0	0	4	0	4	2	0	8	0	2	0	2
p__Proteobacteria			2	10	0	8	6	0	0	2	0	6	6	8
p__Proteobacteria			4	10	6	8	16	16	28	4	14	42	16	24
p__Proteobacteria			0	0	2	0	0	0	0	0	0	6	0	12
p__Proteobacteria			2	6	4	8	8	4	0	4	0	2	0	0
p__Proteobacteria			10	10	8	2	16	4	14	2	26	14	16	2
p__Proteobacteria			0	4	0	2	0	0	0	2	0	0	0	0
p__Proteobacteria			14	10	8	4	4	0	0	8	0	2	12	14
p__Proteobacteria			0	0	0	0	0	0	0	0	0	8	0	0
p__Proteobacteria			0	4	0	0	2	0	0	0	0	6	0	0
p__Proteobacteria			6	0	6	2	2	2	8	12	10	0	0	0
p__Proteobacteria			0	0	0	0	16	0	0	2	0	2	2	4
p__Proteobacteria			0	0	6	0	0	0	0	0	0	0	0	0
p__Proteobacteria			2	16	8	10	18	4	0	0	14	2	12	18
p__Proteobacteria			0	4	2	0	6	8	2	2	6	4	0	0
p__Proteobacteria			10	0	10	6	0	22	12	2	0	4	2	2
p__Proteobacteria			0	0	16	0	6	0	8	2	8	2	4	8
p__Proteobacteria			0	0	0	0	4	0	2	0	4	0	8	0
p__Proteobacteria			4	2	0	0	4	8	0	0	4	6	0	6
p__Proteobacteria			0	0	0	0	0	0	0	0	0	0	0	2
p__Proteobacteria			0	0	0	0	4	0	0	0	0	0	0	0
p__Proteobacteria			0	0	0	4	0	4	0	0	0	0	0	0
p__Proteobacteria			0	2	0	0	0	0	0	2	2	0	0	0
p__Proteobacteria			0	0	0	0	0	0	0	0	4	12	0	0
p__Proteobacteria			0	0	0	0	0	0	2	0	0	0	8	4
p__Proteobacteria			0	0	2	0	0	0	4	2	0	0	0	2
p__Proteobacteria			14	2	0	0	8	2	8	2	0	16	6	6
p__Proteobacteria			0	0	0	0	0	10	0	0	0	0	0	0
p__Proteobacteria			0	4	6	0	2	0	4	0	2	10	0	0
p__Proteobacteria			0	0	0	2	0	0	0	0	0	4	0	0
p__Proteobacteria			0	0	0	0	0	0	2	0	0	0	0	0
p__Proteobacteria			2	0	6	2	0	0	4	2	6	8	4	0
p__Proteobacteria			16	12	0	4	26	8	26	6	14	6	10	6
p__Proteobacteria			0	6	10	0	6	2	2	0	8	0	0	6
p__Proteobacteria			124	126	140	184	98	194	144	132	196	128	72	68
p__Proteobacteria			6	0	0	0	2	2	0	0	0	0	0	4
p__Proteobacteria			4	0	14	0	0	0	8	0	22	8	0	0
p__Proteobacteria			0	0	0	0	4	0	12	0	0	0	0	6
p__Proteobacteria			12	0	2	4	0	0	8	0	2	2	10	4
p__Proteobacteria			0	0	2	4	0	4	0	0	2	0	0	0
p__Proteobacteria			0	0	4	0	0	0	0	0	0	0	0	0
p__Proteobacteria			0	0	0	0	0	4	0	0	0	0	0	0
p__Proteobacteria			0	0	4	4	16	2	10	6	4	4	2	0
p__Proteobacteria			2	0	2	0	0	0	6	0	4	0	0	0
p__Proteobacteria			0	0	10	0	0	0	0	0	0	0	0	0
p__Proteobacteria			0	0	0	0	2	0	0	0	0	0	0	0
p__Proteobacteria			0	2	4	8	10	0	2	2	0	2	0	4
p__Proteobacteria			0	0	4	0	2	4	0	0	0	0	4	0
p__Proteobacteria			8	4	12	6	10	6	0	6	20	2	6	8
p__Proteobacteria			6	10	0	6	4	26	14	14	8	4	14	18
p__Proteobacteria			0	4	10	0	0	0	10	6	0	2	0	0
p__Proteobacteria			0	6	2	18	6	0	2	16	4	0	6	6
p__Proteobacteria			0	0	0	0	6	6	4	2	0	0	0	0
p__Proteobacteria			6	0	6	4	0	2	8	2	0	12	6	2
p__Proteobacteria			6	4	6	0	4	0	0	0	2	2	2	2
p__Proteobacteria			16	0	6	2	0	0	0	2	8	0	10	2
p__Proteobacteria			0	4	0	8	0	0	6	6	0	0	2	10
p__Proteobacteria			0	0	0	0	0	0	0	0	0	2	0	0
p__Proteobacteria			4	0	6	2	6	0	0	0	0	0	0	6
p__Proteobacteria			4	0	4	2	0	6	0	0	0	6	0	0
p__Proteobacteria			6	2	2	6	4	0	0	2	0	4	0	0
p__Proteobacteria			0	4	2	0	32	4	0	0	0	6	10	16
p__Proteobacteria			0	0	0	0	4	0	0	8	0	0	0	0
p__Proteobacteria			4	8	2	4	10	14	0	0	6	4	8	6
p__Proteobacteria			22	24	14	18	48	20	18	24	44	18	6	18
p__Proteobacteria			0	0	0	6	4	2	8	0	0	0	0	0
p__Proteobacteria			0	0	0	0	0	0	2	2	0	0	0	0
p__Proteobacteria			0	0	2	0	0	0	0	0	0	0	0	0
p__Proteobacteria			0	4	0	4	2	2	4	0	8	14	2	6
p__Proteobacteria			0	4	4	0	4	2	10	6	10	2	4	0
p__Proteobacteria			0	0	0	0	0	0	2	4	0	0	2	0
p__Proteobacteria			0	0	0	0	0	12	0	0	2	0	0	0
p__Proteobacteria			0	4	2	16	2	0	2	2	8	4	6	8
[truncated: 78 more rows]
